# Supplementary material for: Detecting Loci under Recent Positive Selection in Dairy and Beef Cattle by Combining Different Genome-Wide Scan Methods
Source: PLoS One. 2013 May 16;8(5):e64280. doi: 10.1371/journal.pone.0064280 (PMC3655949; doi:10.1371/journal.pone.0064280)
Supplement: File S2 — BovineHD ancestral allele information. (ZIP) [file pone.0064280.s006.zip]

Archive with 1 entries (1 files):
- FILES2.tsv
