# Supplementary material for: Detecting Loci under Recent Positive Selection in Dairy and Beef Cattle by Combining Different Genome-Wide Scan Methods
Source: PLoS One. 2013 May 16;8(5):e64280. doi: 10.1371/journal.pone.0064280 (PMC3655949; doi:10.1371/journal.pone.0064280)
Supplement: File S2 — BovineHD ancestral allele information. (ZIP) [file pone.0064280.s006.zip › FILES2.tsv]

Name	Index	Chromosome	Position	SNP	ILMN.Strand	Customer.Strand	A1.AB	A2.AB	A1.TOP	A2.TOP	A1.Forward	A2.Forward	Ancestral.AB
ARS-BFGL-BAC-10172	1	14	6371334	[A/G]	TOP	TOP	A	B	A	G	A	G	B
ARS-BFGL-BAC-1020	2	14	7928189	[T/C]	BOT	TOP	A	B	A	G	A	G	A
ARS-BFGL-BAC-10245	3	14	31819743	[T/C]	BOT	BOT	A	B	A	G	T	C	B
ARS-BFGL-BAC-10345	4	14	6133529	[A/C]	TOP	TOP	A	B	A	C	A	C	A
ARS-BFGL-BAC-10365	5	14	27005721	[A/C]	TOP	BOT	A	B	A	C	T	G	B
ARS-BFGL-BAC-10591	6	14	17544926	[A/G]	TOP	TOP	A	B	A	G	A	G	A
ARS-BFGL-BAC-10793	7	14	29259114	[C/G]	TOP	BOT	A	B	C	G	G	C	B
ARS-BFGL-BAC-10867	8	14	34639444	[G/C]	BOT	BOT	A	B	C	G	G	C	NA
ARS-BFGL-BAC-10951	9	10	17911906	[T/G]	BOT	BOT	A	B	A	C	T	G	NA
ARS-BFGL-BAC-10952	10	10	18882288	[A/G]	TOP	TOP	A	B	A	G	A	G	A
ARS-BFGL-BAC-10960	11	10	20609250	[A/G]	TOP	TOP	A	B	A	G	A	G	B
ARS-BFGL-BAC-10972	12	10	20792754	[G/C]	BOT	BOT	A	B	C	G	G	C	B
ARS-BFGL-BAC-10975	13	10	21225382	[A/G]	TOP	TOP	A	B	A	G	A	G	NA
ARS-BFGL-BAC-11000	14	10	79252023	[T/G]	BOT	BOT	A	B	A	C	T	G	A
ARS-BFGL-BAC-11003	15	10	80410977	[T/C]	BOT	BOT	A	B	A	G	T	C	B
ARS-BFGL-BAC-11007	16	10	80783719	[T/C]	BOT	BOT	A	B	A	G	T	C	A
ARS-BFGL-BAC-11025	17	10	84516867	[T/G]	BOT	BOT	A	B	A	C	T	G	A
ARS-BFGL-BAC-11028	18	10	85649939	[A/G]	TOP	TOP	A	B	A	G	A	G	NA
ARS-BFGL-BAC-11034	19	1	12839893	[A/G]	TOP	BOT	A	B	A	G	T	C	B
ARS-BFGL-BAC-11044	20	1	12805406	[T/C]	BOT	BOT	A	B	A	G	T	C	NA
ARS-BFGL-BAC-11047	21	11	21681893	[A/G]	TOP	BOT	A	B	A	G	T	C	A
ARS-BFGL-BAC-11050	22	11	22201316	[T/G]	BOT	BOT	A	B	A	C	T	G	A
ARS-BFGL-BAC-11057	23	1	134030804	[T/C]	BOT	BOT	A	B	A	G	T	C	A
ARS-BFGL-BAC-11090	24	11	4730528	[A/G]	TOP	TOP	A	B	A	G	A	G	B
ARS-BFGL-BAC-11101	25	1	17050262	[T/C]	BOT	TOP	A	B	A	G	A	G	NA
ARS-BFGL-BAC-11103	26	11	51660353	[T/C]	BOT	BOT	A	B	A	G	T	C	NA
ARS-BFGL-BAC-11115	27	11	80922710	[T/C]	BOT	BOT	A	B	A	G	T	C	NA
ARS-BFGL-BAC-11121	28	11	80948516	[T/G]	BOT	BOT	A	B	A	C	T	G	NA
ARS-BFGL-BAC-11152	29	1	2013659	[A/G]	TOP	TOP	A	B	A	G	A	G	B
ARS-BFGL-BAC-11154	30	11	8149768	[A/G]	TOP	BOT	A	B	A	G	T	C	NA
ARS-BFGL-BAC-11193	31	1	29303546	[T/C]	BOT	TOP	A	B	A	G	A	G	NA
ARS-BFGL-BAC-11206	32	12	89095085	[T/C]	BOT	TOP	A	B	A	G	A	G	B
ARS-BFGL-BAC-11215	33	12	90704572	[A/G]	TOP	TOP	A	B	A	G	A	G	NA
ARS-BFGL-BAC-11218	34	1	24549757	[A/G]	TOP	TOP	A	B	A	G	A	G	A
ARS-BFGL-BAC-11276	35	13	2153905	[T/C]	BOT	TOP	A	B	A	G	A	G	NA
ARS-BFGL-BAC-11281	36	13	2217706	[T/C]	BOT	TOP	A	B	A	G	A	G	B
ARS-BFGL-BAC-11283	37	13	23196342	[A/C]	TOP	TOP	A	B	A	C	A	C	A
ARS-BFGL-BAC-11284	38	1	36209316	[A/T]	TOP	TOP	A	B	A	T	A	T	NA
ARS-BFGL-BAC-11290	39	13	24951471	[T/G]	BOT	BOT	A	B	A	C	T	G	B
ARS-BFGL-BAC-11294	40	1	36319993	[A/G]	TOP	BOT	A	B	A	G	T	C	NA
ARS-BFGL-BAC-1149	41	14	18408275	[A/G]	TOP	BOT	A	B	A	G	T	C	B
ARS-BFGL-BAC-11513	42	14	7428315	[T/C]	BOT	TOP	A	B	A	G	A	G	A
ARS-BFGL-BAC-11598	43	10	26973237	[T/C]	BOT	TOP	A	B	A	G	A	G	A
ARS-BFGL-BAC-11602	44	0	0	[A/G]	TOP	BOT	A	B	A	G	T	C	NA
ARS-BFGL-BAC-11627	45	10	29237179	[T/C]	BOT	BOT	A	B	A	G	T	C	NA
ARS-BFGL-BAC-11655	46	10	48475000	[A/G]	TOP	BOT	A	B	A	G	T	C	NA
ARS-BFGL-BAC-11657	47	10	48926752	[T/C]	BOT	TOP	A	B	A	G	A	G	NA
ARS-BFGL-BAC-11658	48	10	49013809	[A/T]	TOP	BOT	A	B	A	T	T	A	B
ARS-BFGL-BAC-11666	49	10	49656226	[A/G]	TOP	TOP	A	B	A	G	A	G	NA
ARS-BFGL-BAC-11672	50	11	23146620	[A/G]	TOP	BOT	A	B	A	G	T	C	NA
ARS-BFGL-BAC-11674	51	11	23276161	[T/C]	BOT	BOT	A	B	A	G	T	C	B
ARS-BFGL-BAC-11680	52	1	134918415	[G/C]	BOT	TOP	A	B	C	G	C	G	B
ARS-BFGL-BAC-11682	53	1	134735934	[T/C]	BOT	TOP	A	B	A	G	A	G	NA
ARS-BFGL-BAC-11687	54	1	136210358	[A/G]	TOP	BOT	A	B	A	G	T	C	A
ARS-BFGL-BAC-11706	55	11	23918407	[A/G]	TOP	BOT	A	B	A	G	T	C	B
ARS-BFGL-BAC-11714	56	11	52155944	[A/G]	TOP	TOP	A	B	A	G	A	G	B
ARS-BFGL-BAC-11717	57	11	52195257	[A/G]	TOP	BOT	A	B	A	G	T	C	B
ARS-BFGL-BAC-11723	58	11	60449477	[T/C]	BOT	BOT	A	B	A	G	T	C	NA
ARS-BFGL-BAC-11724	59	11	60498991	[A/G]	TOP	BOT	A	B	A	G	T	C	NA
ARS-BFGL-BAC-11747	60	11	58419387	[T/C]	BOT	BOT	A	B	A	G	T	C	B
ARS-BFGL-BAC-11748	61	11	58442169	[G/C]	BOT	TOP	A	B	C	G	C	G	NA
ARS-BFGL-BAC-11750	62	1	19778380	[T/C]	BOT	TOP	A	B	A	G	A	G	B
ARS-BFGL-BAC-11761	63	1	19709807	[A/G]	TOP	TOP	A	B	A	G	A	G	NA
ARS-BFGL-BAC-11763	64	11	71834635	[A/G]	TOP	BOT	A	B	A	G	T	C	B
ARS-BFGL-BAC-11783	65	11	74603943	[T/C]	BOT	TOP	A	B	A	G	A	G	A
ARS-BFGL-BAC-11792	66	12	13671044	[A/C]	TOP	TOP	A	B	A	C	A	C	A
ARS-BFGL-BAC-11798	67	12	13856656	[A/G]	TOP	BOT	A	B	A	G	T	C	B
ARS-BFGL-BAC-1180	68	14	22226073	[T/C]	BOT	BOT	A	B	A	G	T	C	NA
ARS-BFGL-BAC-11801	69	12	13903112	[A/G]	TOP	BOT	A	B	A	G	T	C	NA
ARS-BFGL-BAC-11805	70	12	14944031	[T/C]	BOT	TOP	A	B	A	G	A	G	B
ARS-BFGL-BAC-11821	71	12	16098884	[A/G]	TOP	TOP	A	B	A	G	A	G	NA
ARS-BFGL-BAC-11830	72	1	30606444	[A/G]	TOP	TOP	A	B	A	G	A	G	NA
ARS-BFGL-BAC-11834	73	1	32927700	[T/C]	BOT	BOT	A	B	A	G	T	C	A
ARS-BFGL-BAC-11852	74	1	33883601	[A/T]	TOP	BOT	A	B	A	T	T	A	A
ARS-BFGL-BAC-11867	75	13	12675181	[A/G]	TOP	BOT	A	B	A	G	T	C	B
ARS-BFGL-BAC-11913	76	13	27911263	[A/C]	TOP	BOT	A	B	A	C	T	G	B
ARS-BFGL-BAC-11918	77	13	28504163	[A/C]	TOP	TOP	A	B	A	C	A	C	A
ARS-BFGL-BAC-11919	78	13	28569042	[A/G]	TOP	TOP	A	B	A	G	A	G	NA
ARS-BFGL-BAC-11922	79	13	28859669	[A/C]	TOP	BOT	A	B	A	C	T	G	B
ARS-BFGL-BAC-11928	80	13	29841640	[T/C]	BOT	BOT	A	B	A	G	T	C	B
ARS-BFGL-BAC-11935	81	13	30551596	[T/C]	BOT	TOP	A	B	A	G	A	G	B
ARS-BFGL-BAC-11938	82	1	37088650	[T/C]	BOT	BOT	A	B	A	G	T	C	NA
ARS-BFGL-BAC-11941	83	13	31750419	[T/C]	BOT	TOP	A	B	A	G	A	G	B
ARS-BFGL-BAC-11942	84	13	31785117	[A/G]	TOP	TOP	A	B	A	G	A	G	B
ARS-BFGL-BAC-11946	85	1	39232695	[A/G]	TOP	BOT	A	B	A	G	T	C	NA
ARS-BFGL-BAC-1212	86	14	6642970	[T/C]	BOT	BOT	A	B	A	G	T	C	A
ARS-BFGL-BAC-12159	87	14	22587081	[T/C]	BOT	BOT	A	B	A	G	T	C	B
ARS-BFGL-BAC-12251	88	10	5767015	[A/C]	TOP	TOP	A	B	A	C	A	C	A
ARS-BFGL-BAC-12270	89	10	51558941	[A/G]	TOP	TOP	A	B	A	G	A	G	B
ARS-BFGL-BAC-12295	90	10	54341869	[T/G]	BOT	TOP	A	B	A	C	A	C	B
ARS-BFGL-BAC-12296	91	10	4915750	[A/G]	TOP	TOP	A	B	A	G	A	G	NA
ARS-BFGL-BAC-12297	92	10	54687920	[T/C]	BOT	TOP	A	B	A	G	A	G	B
ARS-BFGL-BAC-12299	93	10	54735314	[A/G]	TOP	BOT	A	B	A	G	T	C	B
ARS-BFGL-BAC-12355	94	11	58783251	[A/G]	TOP	TOP	A	B	A	G	A	G	B
ARS-BFGL-BAC-12408	95	11	4590066	[A/G]	TOP	BOT	A	B	A	G	T	C	A
ARS-BFGL-BAC-12412	96	11	88537653	[C/G]	TOP	TOP	A	B	C	G	C	G	NA
ARS-BFGL-BAC-12421	97	11	57296795	[T/C]	BOT	BOT	A	B	A	G	T	C	B
ARS-BFGL-BAC-12429	98	12	18855871	[T/C]	BOT	BOT	A	B	A	G	T	C	NA
ARS-BFGL-BAC-12431	99	12	17954678	[T/C]	BOT	BOT	A	B	A	G	T	C	NA
ARS-BFGL-BAC-12432	100	12	17454675	[A/G]	TOP	BOT	A	B	A	G	T	C	A
ARS-BFGL-BAC-12434	101	12	17238290	[A/G]	TOP	BOT	A	B	A	G	T	C	A
ARS-BFGL-BAC-12452	102	12	3849460	[A/G]	TOP	TOP	A	B	A	G	A	G	A
ARS-BFGL-BAC-12454	103	12	25986217	[T/C]	BOT	BOT	A	B	A	G	T	C	NA
ARS-BFGL-BAC-12460	104	12	2095868	[A/G]	TOP	BOT	A	B	A	G	T	C	NA
ARS-BFGL-BAC-12462	105	12	24824923	[A/G]	TOP	TOP	A	B	A	G	A	G	B
ARS-BFGL-BAC-12468	106	12	27577957	[A/G]	TOP	BOT	A	B	A	G	T	C	A
ARS-BFGL-BAC-12479	107	13	13385570	[T/C]	BOT	TOP	A	B	A	G	A	G	A
ARS-BFGL-BAC-12481	108	1	34492226	[T/G]	BOT	BOT	A	B	A	C	T	G	B
ARS-BFGL-BAC-12483	109	13	1278678	[T/C]	BOT	BOT	A	B	A	G	T	C	NA
ARS-BFGL-BAC-12487	110	13	10898488	[A/G]	TOP	BOT	A	B	A	G	T	C	A
ARS-BFGL-BAC-12503	111	13	9718475	[T/C]	BOT	BOT	A	B	A	G	T	C	NA
ARS-BFGL-BAC-12506	112	13	14488236	[T/G]	BOT	BOT	A	B	A	C	T	G	A
ARS-BFGL-BAC-12507	113	13	15805823	[A/G]	TOP	BOT	A	B	A	G	T	C	NA
ARS-BFGL-BAC-12549	114	13	54397045	[T/C]	BOT	BOT	A	B	A	G	T	C	B
ARS-BFGL-BAC-12552	115	13	54430399	[T/C]	BOT	TOP	A	B	A	G	A	G	B
ARS-BFGL-BAC-12577	116	13	54956566	[A/C]	TOP	TOP	A	B	A	C	A	C	B
ARS-BFGL-BAC-12578	117	13	55006836	[A/G]	TOP	TOP	A	B	A	G	A	G	NA
ARS-BFGL-BAC-12579	118	1	39339779	[T/C]	BOT	TOP	A	B	A	G	A	G	A
ARS-BFGL-BAC-12583	119	13	58070117	[A/G]	TOP	BOT	A	B	A	G	T	C	B
ARS-BFGL-BAC-12586	120	13	58589239	[A/C]	TOP	TOP	A	B	A	C	A	C	B
ARS-BFGL-BAC-12761	121	14	7566056	[A/G]	TOP	BOT	A	B	A	G	T	C	NA
ARS-BFGL-BAC-12867	122	14	22114266	[T/C]	BOT	TOP	A	B	A	G	A	G	A
ARS-BFGL-BAC-12870	123	10	39071524	[C/G]	TOP	BOT	A	B	C	G	G	C	A
ARS-BFGL-BAC-12872	124	10	39035263	[A/C]	TOP	TOP	A	B	A	C	A	C	NA
ARS-BFGL-BAC-12885	125	10	38940103	[A/G]	TOP	TOP	A	B	A	G	A	G	B
ARS-BFGL-BAC-12890	126	10	40335047	[T/C]	BOT	BOT	A	B	A	G	T	C	B
ARS-BFGL-BAC-12891	127	10	40357081	[A/G]	TOP	TOP	A	B	A	G	A	G	B
ARS-BFGL-BAC-12893	128	10	40521002	[T/C]	BOT	BOT	A	B	A	G	T	C	NA
ARS-BFGL-BAC-12899	129	10	40987378	[T/C]	BOT	TOP	A	B	A	G	A	G	NA
ARS-BFGL-BAC-1290	130	14	27465907	[A/C]	TOP	TOP	A	B	A	C	A	C	NA
ARS-BFGL-BAC-12930	131	1	120407429	[T/G]	BOT	TOP	A	B	A	C	A	C	B
ARS-BFGL-BAC-12960	132	1	147812230	[C/G]	TOP	TOP	A	B	C	G	C	G	NA
ARS-BFGL-BAC-12976	133	1	14762256	[C/G]	TOP	BOT	A	B	C	G	G	C	A
ARS-BFGL-BAC-12982	134	11	36869041	[A/G]	TOP	TOP	A	B	A	G	A	G	A
ARS-BFGL-BAC-12987	135	11	37016893	[A/C]	TOP	TOP	A	B	A	C	A	C	A
ARS-BFGL-BAC-12994	136	11	41854251	[A/G]	TOP	TOP	A	B	A	G	A	G	B
ARS-BFGL-BAC-13008	137	1	15091381	[T/C]	BOT	TOP	A	B	A	G	A	G	NA
ARS-BFGL-BAC-1302	138	14	27604507	[T/C]	BOT	BOT	A	B	A	G	T	C	A
ARS-BFGL-BAC-13028	139	1	153326272	[T/C]	BOT	BOT	A	B	A	G	T	C	B
ARS-BFGL-BAC-13031	140	11	54490686	[C/G]	TOP	TOP	A	B	C	G	C	G	NA
ARS-BFGL-BAC-13039	141	11	61700872	[A/G]	TOP	TOP	A	B	A	G	A	G	A
ARS-BFGL-BAC-13049	142	11	64019136	[A/G]	TOP	BOT	A	B	A	G	T	C	B
ARS-BFGL-BAC-13059	143	1	1760113	[A/C]	TOP	TOP	A	B	A	C	A	C	B
ARS-BFGL-BAC-13086	144	1	25289457	[C/G]	TOP	BOT	A	B	C	G	G	C	B
ARS-BFGL-BAC-13093	145	12	85680377	[A/G]	TOP	TOP	A	B	A	G	A	G	B
ARS-BFGL-BAC-13110	146	13	15923779	[T/C]	BOT	BOT	A	B	A	G	T	C	B
ARS-BFGL-BAC-13111	147	13	16806019	[A/C]	TOP	BOT	A	B	A	C	T	G	A
ARS-BFGL-BAC-13113	148	13	17184475	[A/G]	TOP	BOT	A	B	A	G	T	C	NA
ARS-BFGL-BAC-13190	149	13	59329731	[A/G]	TOP	TOP	A	B	A	G	A	G	B
ARS-BFGL-BAC-13195	150	1	39754319	[T/C]	BOT	BOT	A	B	A	G	T	C	A
ARS-BFGL-BAC-13199	151	13	59963672	[T/C]	BOT	TOP	A	B	A	G	A	G	NA
ARS-BFGL-BAC-13205	152	0	0	[T/C]	BOT	TOP	A	B	A	G	A	G	A
ARS-BFGL-BAC-13210	153	13	67810247	[T/C]	BOT	BOT	A	B	A	G	T	C	B
ARS-BFGL-BAC-13216	154	1	40258896	[T/C]	BOT	BOT	A	B	A	G	T	C	B
ARS-BFGL-BAC-13217	155	13	67443474	[A/G]	TOP	BOT	A	B	A	G	T	C	B
ARS-BFGL-BAC-13222	156	13	64660314	[C/G]	TOP	BOT	A	B	C	G	G	C	B
ARS-BFGL-BAC-13494	157	14	23529165	[T/C]	BOT	BOT	A	B	A	G	T	C	NA
ARS-BFGL-BAC-13509	158	10	45034945	[T/G]	BOT	BOT	A	B	A	C	T	G	B
ARS-BFGL-BAC-13522	159	10	46312239	[A/G]	TOP	BOT	A	B	A	G	T	C	NA
ARS-BFGL-BAC-13545	160	10	13436362	[T/C]	BOT	TOP	A	B	A	G	A	G	A
ARS-BFGL-BAC-13546	161	10	14173020	[A/G]	TOP	TOP	A	B	A	G	A	G	NA
ARS-BFGL-BAC-13551	162	1	130084788	[T/C]	BOT	TOP	A	B	A	G	A	G	B
ARS-BFGL-BAC-13552	163	11	10945714	[T/C]	BOT	BOT	A	B	A	G	T	C	NA
ARS-BFGL-BAC-13566	164	11	11929251	[T/A]	BOT	TOP	A	B	A	T	A	T	A
ARS-BFGL-BAC-13568	165	11	11994246	[T/C]	BOT	BOT	A	B	A	G	T	C	A
ARS-BFGL-BAC-13578	166	1	120752725	[T/C]	BOT	BOT	A	B	A	G	T	C	NA
ARS-BFGL-BAC-13595	167	1	149335782	[A/G]	TOP	TOP	A	B	A	G	A	G	NA
ARS-BFGL-BAC-13600	168	11	37436464	[T/C]	BOT	TOP	A	B	A	G	A	G	NA
ARS-BFGL-BAC-13623	169	1	148628197	[T/G]	BOT	TOP	A	B	A	C	A	C	B
ARS-BFGL-BAC-13639	170	11	42977132	[T/C]	BOT	TOP	A	B	A	G	A	G	A
ARS-BFGL-BAC-13660	171	11	39552876	[T/C]	BOT	BOT	A	B	A	G	T	C	NA
ARS-BFGL-BAC-13663	172	11	39664222	[A/G]	TOP	BOT	A	B	A	G	T	C	NA
ARS-BFGL-BAC-13667	173	11	40101129	[T/C]	BOT	BOT	A	B	A	G	T	C	B
ARS-BFGL-BAC-13716	174	12	52060111	[T/C]	BOT	TOP	A	B	A	G	A	G	A
ARS-BFGL-BAC-13721	175	12	53040643	[A/G]	TOP	BOT	A	B	A	G	T	C	B
ARS-BFGL-BAC-13724	176	1	26223335	[T/C]	BOT	TOP	A	B	A	G	A	G	NA
ARS-BFGL-BAC-13734	177	12	55163810	[T/G]	BOT	TOP	A	B	A	C	A	C	NA
ARS-BFGL-BAC-13744	178	1	26644526	[A/G]	TOP	TOP	A	B	A	G	A	G	NA
ARS-BFGL-BAC-13745	179	12	57707362	[A/G]	TOP	BOT	A	B	A	G	T	C	NA
ARS-BFGL-BAC-13788	180	12	69512332	[A/C]	TOP	BOT	A	B	A	C	T	G	B
ARS-BFGL-BAC-13827	181	13	33501056	[T/C]	BOT	BOT	A	B	A	G	T	C	NA
ARS-BFGL-BAC-13828	182	13	32531513	[A/G]	TOP	BOT	A	B	A	G	T	C	B
ARS-BFGL-BAC-14014	183	14	17587065	[A/G]	TOP	BOT	A	B	A	G	T	C	A
ARS-BFGL-BAC-14169	184	10	16569032	[T/C]	BOT	TOP	A	B	A	G	A	G	B
ARS-BFGL-BAC-14174	185	10	16117231	[A/G]	TOP	TOP	A	B	A	G	A	G	B
ARS-BFGL-BAC-14178	186	10	54995489	[T/G]	BOT	TOP	A	B	A	C	A	C	B
ARS-BFGL-BAC-14182	187	10	64224480	[A/C]	TOP	BOT	A	B	A	C	T	G	A
ARS-BFGL-BAC-14193	188	1	121064379	[T/C]	BOT	BOT	A	B	A	G	T	C	A
ARS-BFGL-BAC-14209	189	11	13134752	[T/C]	BOT	BOT	A	B	A	G	T	C	A
ARS-BFGL-BAC-14216	190	1	122884941	[T/A]	BOT	TOP	A	B	A	T	A	T	A
ARS-BFGL-BAC-14220	191	11	13914771	[T/C]	BOT	TOP	A	B	A	G	A	G	B
ARS-BFGL-BAC-14227	192	11	14174539	[A/G]	TOP	BOT	A	B	A	G	T	C	NA
ARS-BFGL-BAC-14233	193	11	38652048	[G/C]	BOT	TOP	A	B	C	G	C	G	B
ARS-BFGL-BAC-14244	194	1	12342374	[A/G]	TOP	BOT	A	B	A	G	T	C	A
ARS-BFGL-BAC-14260	195	11	541577	[C/G]	TOP	TOP	A	B	C	G	C	G	NA
ARS-BFGL-BAC-14277	196	11	3803359	[T/C]	BOT	BOT	A	B	A	G	T	C	NA
ARS-BFGL-BAC-14288	197	1	156425505	[A/G]	TOP	BOT	A	B	A	G	T	C	B
ARS-BFGL-BAC-14299	198	11	64742252	[T/C]	BOT	BOT	A	B	A	G	T	C	NA
ARS-BFGL-BAC-14322	199	11	91248735	[T/G]	BOT	BOT	A	B	A	C	T	G	B
ARS-BFGL-BAC-14350	200	12	59720149	[A/G]	TOP	BOT	A	B	A	G	T	C	A
ARS-BFGL-BAC-14357	201	12	65968005	[A/G]	TOP	BOT	A	B	A	G	T	C	NA
ARS-BFGL-BAC-14359	202	12	66175192	[T/C]	BOT	TOP	A	B	A	G	A	G	B
ARS-BFGL-BAC-14364	203	12	67386075	[T/C]	BOT	TOP	A	B	A	G	A	G	NA
ARS-BFGL-BAC-14365	204	12	67511042	[T/C]	BOT	BOT	A	B	A	G	T	C	B
ARS-BFGL-BAC-14367	205	12	67564989	[A/G]	TOP	TOP	A	B	A	G	A	G	A
ARS-BFGL-BAC-14368	206	12	61133392	[A/G]	TOP	BOT	A	B	A	G	T	C	B
ARS-BFGL-BAC-14372	207	12	55583608	[A/G]	TOP	BOT	A	B	A	G	T	C	NA
ARS-BFGL-BAC-14373	208	12	55525519	[T/C]	BOT	BOT	A	B	A	G	T	C	B
ARS-BFGL-BAC-14374	209	12	68249566	[T/G]	BOT	TOP	A	B	A	C	A	C	A
ARS-BFGL-BAC-14420	210	12	69557283	[C/G]	TOP	TOP	A	B	C	G	C	G	B
ARS-BFGL-BAC-14429	211	1	37355979	[T/C]	BOT	TOP	A	B	A	G	A	G	B
ARS-BFGL-BAC-14435	212	13	35007368	[A/G]	TOP	TOP	A	B	A	G	A	G	A
ARS-BFGL-BAC-14448	213	13	39707232	[A/C]	TOP	TOP	A	B	A	C	A	C	B
ARS-BFGL-BAC-14460	214	13	38754066	[T/C]	BOT	TOP	A	B	A	G	A	G	B
ARS-BFGL-BAC-14471	215	13	65424218	[A/G]	TOP	TOP	A	B	A	G	A	G	NA
ARS-BFGL-BAC-14619	216	14	12151878	[T/G]	BOT	TOP	A	B	A	C	A	C	B
ARS-BFGL-BAC-1477	217	14	46181720	[A/C]	TOP	TOP	A	B	A	C	A	C	A
ARS-BFGL-BAC-14794	218	10	62229559	[T/C]	BOT	BOT	A	B	A	G	T	C	B
ARS-BFGL-BAC-14799	219	10	63629647	[T/G]	BOT	TOP	A	B	A	C	A	C	NA
ARS-BFGL-BAC-14805	220	10	59927870	[T/C]	BOT	BOT	A	B	A	G	T	C	NA
ARS-BFGL-BAC-14806	221	10	59882200	[T/G]	BOT	BOT	A	B	A	C	T	G	NA
ARS-BFGL-BAC-14808	222	10	60954731	[T/C]	BOT	BOT	A	B	A	G	T	C	A
ARS-BFGL-BAC-14813	223	10	57611774	[T/G]	BOT	TOP	A	B	A	C	A	C	NA
ARS-BFGL-BAC-14816	224	10	65106884	[T/G]	BOT	BOT	A	B	A	C	T	G	B
ARS-BFGL-BAC-14821	225	10	65998756	[A/C]	TOP	BOT	A	B	A	C	T	G	A
ARS-BFGL-BAC-14827	226	10	66397795	[T/C]	BOT	TOP	A	B	A	G	A	G	B
ARS-BFGL-BAC-14829	227	11	14212414	[T/G]	BOT	BOT	A	B	A	C	T	G	B
ARS-BFGL-BAC-14843	228	1	123759167	[A/G]	TOP	TOP	A	B	A	G	A	G	B
ARS-BFGL-BAC-14851	229	1	123646279	[A/C]	TOP	BOT	A	B	A	C	T	G	A
ARS-BFGL-BAC-14856	230	11	15857007	[A/G]	TOP	TOP	A	B	A	G	A	G	NA
ARS-BFGL-BAC-14872	231	1	137467169	[G/C]	BOT	TOP	A	B	C	G	C	G	NA
ARS-BFGL-BAC-14873	232	1	137500339	[T/G]	BOT	BOT	A	B	A	C	T	G	NA
ARS-BFGL-BAC-14883	233	1	14102864	[A/G]	TOP	BOT	A	B	A	G	T	C	NA
ARS-BFGL-BAC-14892	234	11	30676561	[A/G]	TOP	BOT	A	B	A	G	T	C	A
ARS-BFGL-BAC-14930	235	1	1782724	[A/G]	TOP	TOP	A	B	A	G	A	G	A
ARS-BFGL-BAC-14940	236	11	66002572	[T/C]	BOT	TOP	A	B	A	G	A	G	A
ARS-BFGL-BAC-14947	237	11	5930204	[T/C]	BOT	BOT	A	B	A	G	T	C	NA
ARS-BFGL-BAC-14982	238	1	2089647	[A/G]	TOP	BOT	A	B	A	G	T	C	NA
ARS-BFGL-BAC-14984	239	1	24735033	[A/G]	TOP	BOT	A	B	A	G	T	C	A
ARS-BFGL-BAC-14989	240	12	69043790	[T/C]	BOT	BOT	A	B	A	G	T	C	B
ARS-BFGL-BAC-14990	241	12	69106382	[T/C]	BOT	BOT	A	B	A	G	T	C	NA
ARS-BFGL-BAC-14995	242	12	69410554	[T/C]	BOT	BOT	A	B	A	G	T	C	NA
ARS-BFGL-BAC-15012	243	12	28942584	[A/C]	TOP	TOP	A	B	A	C	A	C	NA
ARS-BFGL-BAC-15015	244	12	29097029	[T/C]	BOT	BOT	A	B	A	G	T	C	NA
ARS-BFGL-BAC-15018	245	12	30362194	[A/T]	TOP	BOT	A	B	A	T	T	A	B
ARS-BFGL-BAC-15020	246	12	26654878	[A/C]	TOP	BOT	A	B	A	C	T	G	A
ARS-BFGL-BAC-15023	247	12	31368562	[T/C]	BOT	BOT	A	B	A	G	T	C	NA
ARS-BFGL-BAC-15026	248	12	30668435	[T/C]	BOT	TOP	A	B	A	G	A	G	A
ARS-BFGL-BAC-15043	249	12	82199690	[A/C]	TOP	BOT	A	B	A	C	T	G	NA
ARS-BFGL-BAC-15046	250	12	83777475	[T/C]	BOT	BOT	A	B	A	G	T	C	NA
ARS-BFGL-BAC-15050	251	1	28242625	[A/G]	TOP	BOT	A	B	A	G	T	C	NA
ARS-BFGL-BAC-15052	252	12	8498778	[T/G]	BOT	TOP	A	B	A	C	A	C	NA
ARS-BFGL-BAC-15059	253	1	28868362	[T/G]	BOT	TOP	A	B	A	C	A	C	A
ARS-BFGL-BAC-15061	254	1	28940539	[A/G]	TOP	BOT	A	B	A	G	T	C	NA
ARS-BFGL-BAC-15065	255	13	17431234	[A/G]	TOP	BOT	A	B	A	G	T	C	B
ARS-BFGL-BAC-15070	256	13	3246468	[T/C]	BOT	TOP	A	B	A	G	A	G	B
ARS-BFGL-BAC-1511	257	14	3765019	[A/G]	TOP	TOP	A	B	A	G	A	G	NA
ARS-BFGL-BAC-15132	258	13	65470288	[T/C]	BOT	TOP	A	B	A	G	A	G	B
ARS-BFGL-BAC-15171	259	13	8347568	[C/G]	TOP	TOP	A	B	C	G	C	G	NA
ARS-BFGL-BAC-15172	260	13	83050038	[T/C]	BOT	BOT	A	B	A	G	T	C	B
ARS-BFGL-BAC-15180	261	13	9251030	[A/G]	TOP	BOT	A	B	A	G	T	C	NA
ARS-BFGL-BAC-15402	262	1	50191130	[T/C]	BOT	TOP	A	B	A	G	A	G	NA
ARS-BFGL-BAC-15431	263	10	67694539	[T/C]	BOT	BOT	A	B	A	G	T	C	B
ARS-BFGL-BAC-15433	264	10	67938058	[T/C]	BOT	TOP	A	B	A	G	A	G	NA
ARS-BFGL-BAC-15436	265	10	66735975	[A/G]	TOP	BOT	A	B	A	G	T	C	A
ARS-BFGL-BAC-15437	266	10	67290043	[A/G]	TOP	BOT	A	B	A	G	T	C	NA
ARS-BFGL-BAC-15450	267	10	68352930	[T/C]	BOT	BOT	A	B	A	G	T	C	NA
ARS-BFGL-BAC-15453	268	10	68296332	[A/G]	TOP	TOP	A	B	A	G	A	G	NA
ARS-BFGL-BAC-15461	269	10	70950774	[T/G]	BOT	BOT	A	B	A	C	T	G	NA
ARS-BFGL-BAC-15464	270	10	71359437	[A/G]	TOP	TOP	A	B	A	G	A	G	B
ARS-BFGL-BAC-15488	271	10	103048273	[T/C]	BOT	BOT	A	B	A	G	T	C	NA
ARS-BFGL-BAC-15497	272	10	95419988	[T/G]	BOT	TOP	A	B	A	C	A	C	B
ARS-BFGL-BAC-15513	273	11	29602170	[A/G]	TOP	BOT	A	B	A	G	T	C	A
ARS-BFGL-BAC-15514	274	1	145280015	[A/G]	TOP	TOP	A	B	A	G	A	G	NA
ARS-BFGL-BAC-15516	275	1	143567931	[A/G]	TOP	TOP	A	B	A	G	A	G	B
ARS-BFGL-BAC-15523	276	1	143711195	[A/G]	TOP	BOT	A	B	A	G	T	C	NA
ARS-BFGL-BAC-15540	277	1	127682661	[T/G]	BOT	TOP	A	B	A	C	A	C	A
ARS-BFGL-BAC-15547	278	11	18279384	[A/G]	TOP	TOP	A	B	A	G	A	G	NA
ARS-BFGL-BAC-15552	279	1	1805584	[A/G]	TOP	TOP	A	B	A	G	A	G	A
ARS-BFGL-BAC-15562	280	11	68395814	[T/C]	BOT	BOT	A	B	A	G	T	C	A
ARS-BFGL-BAC-15570	281	11	69240871	[A/T]	TOP	TOP	A	B	A	T	A	T	B
ARS-BFGL-BAC-15571	282	11	69380054	[T/C]	BOT	TOP	A	B	A	G	A	G	A
ARS-BFGL-BAC-15578	283	1	20192420	[T/C]	BOT	TOP	A	B	A	G	A	G	B
ARS-BFGL-BAC-15580	284	1	1828653	[C/G]	TOP	TOP	A	B	C	G	C	G	A
ARS-BFGL-BAC-15600	285	11	97335790	[T/C]	BOT	BOT	A	B	A	G	T	C	NA
ARS-BFGL-BAC-15609	286	11	98164828	[A/G]	TOP	TOP	A	B	A	G	A	G	NA
ARS-BFGL-BAC-15611	287	11	98446971	[A/G]	TOP	TOP	A	B	A	G	A	G	B
ARS-BFGL-BAC-15632	288	12	32368787	[A/G]	TOP	BOT	A	B	A	G	T	C	A
ARS-BFGL-BAC-15633	289	12	32508762	[T/C]	BOT	TOP	A	B	A	G	A	G	A
ARS-BFGL-BAC-15634	290	12	2991581	[A/G]	TOP	TOP	A	B	A	G	A	G	B
ARS-BFGL-BAC-15637	291	1	21925903	[A/G]	TOP	BOT	A	B	A	G	T	C	A
ARS-BFGL-BAC-15647	292	12	33602210	[A/G]	TOP	BOT	A	B	A	G	T	C	A
ARS-BFGL-BAC-15654	293	12	33834185	[C/G]	TOP	BOT	A	B	C	G	G	C	B
ARS-BFGL-BAC-15656	294	12	34196209	[T/C]	BOT	TOP	A	B	A	G	A	G	B
ARS-BFGL-BAC-15668	295	12	5142554	[T/G]	BOT	TOP	A	B	A	C	A	C	NA
ARS-BFGL-BAC-1567	296	14	4630478	[C/G]	TOP	BOT	A	B	C	G	G	C	B
ARS-BFGL-BAC-15708	297	13	17492791	[T/C]	BOT	BOT	A	B	A	G	T	C	NA
ARS-BFGL-BAC-15718	298	13	47067438	[T/C]	BOT	BOT	A	B	A	G	T	C	B
ARS-BFGL-BAC-15732	299	13	50950127	[T/G]	BOT	TOP	A	B	A	C	A	C	NA
ARS-BFGL-BAC-15734	300	13	49369462	[T/G]	BOT	BOT	A	B	A	C	T	G	NA
ARS-BFGL-BAC-15735	301	13	50004272	[A/G]	TOP	BOT	A	B	A	G	T	C	B
ARS-BFGL-BAC-15755	302	13	65529982	[A/C]	TOP	BOT	A	B	A	C	T	G	NA
ARS-BFGL-BAC-15764	303	13	66727403	[T/C]	BOT	TOP	A	B	A	G	A	G	A
ARS-BFGL-BAC-15769	304	13	70976625	[A/G]	TOP	TOP	A	B	A	G	A	G	A
ARS-BFGL-BAC-1577	305	14	51629595	[T/C]	BOT	BOT	A	B	A	G	T	C	B
ARS-BFGL-BAC-15804	306	1	42960837	[T/C]	BOT	TOP	A	B	A	G	A	G	B
ARS-BFGL-BAC-15818	307	14	11387281	[A/C]	TOP	BOT	A	B	A	C	T	G	B
ARS-BFGL-BAC-16113	308	10	100745200	[T/C]	BOT	BOT	A	B	A	G	T	C	NA
ARS-BFGL-BAC-16136	309	1	110580221	[A/G]	TOP	BOT	A	B	A	G	T	C	A
ARS-BFGL-BAC-16138	310	1	110694748	[A/G]	TOP	TOP	A	B	A	G	A	G	B
ARS-BFGL-BAC-16144	311	1	112551212	[A/G]	TOP	TOP	A	B	A	G	A	G	B
ARS-BFGL-BAC-16161	312	1	128092950	[T/C]	BOT	TOP	A	B	A	G	A	G	B
ARS-BFGL-BAC-16175	313	11	19644044	[T/C]	BOT	TOP	A	B	A	G	A	G	B
ARS-BFGL-BAC-16186	314	1	157395805	[A/C]	TOP	BOT	A	B	A	C	T	G	NA
ARS-BFGL-BAC-16207	315	11	87999946	[T/C]	BOT	TOP	A	B	A	G	A	G	B
ARS-BFGL-BAC-16215	316	11	87578836	[T/C]	BOT	BOT	A	B	A	G	T	C	B
ARS-BFGL-BAC-16216	317	11	87498559	[A/G]	TOP	BOT	A	B	A	G	T	C	A
ARS-BFGL-BAC-16225	318	11	75195962	[T/A]	BOT	BOT	A	B	A	T	T	A	NA
ARS-BFGL-BAC-1625	319	14	53324858	[T/C]	BOT	TOP	A	B	A	G	A	G	NA
ARS-BFGL-BAC-16253	320	1	1953465	[T/C]	BOT	TOP	A	B	A	G	A	G	B
ARS-BFGL-BAC-16261	321	11	81023985	[C/G]	TOP	TOP	A	B	C	G	C	G	A
ARS-BFGL-BAC-16276	322	12	39801280	[T/C]	BOT	TOP	A	B	A	G	A	G	NA
ARS-BFGL-BAC-16277	323	12	39972336	[A/G]	TOP	BOT	A	B	A	G	T	C	B
ARS-BFGL-BAC-16280	324	12	41168193	[A/G]	TOP	TOP	A	B	A	G	A	G	B
ARS-BFGL-BAC-16283	325	1	23489264	[A/G]	TOP	TOP	A	B	A	G	A	G	NA
ARS-BFGL-BAC-16286	326	12	36963250	[A/C]	TOP	TOP	A	B	A	C	A	C	B
ARS-BFGL-BAC-16287	327	12	43551814	[T/G]	BOT	BOT	A	B	A	C	T	G	A
ARS-BFGL-BAC-16288	328	12	44192405	[A/C]	TOP	BOT	A	B	A	C	T	G	NA
ARS-BFGL-BAC-16293	329	12	46290143	[T/C]	BOT	BOT	A	B	A	G	T	C	B
ARS-BFGL-BAC-16297	330	12	46829310	[A/G]	TOP	TOP	A	B	A	G	A	G	NA
ARS-BFGL-BAC-16299	331	1	25471181	[T/C]	BOT	TOP	A	B	A	G	A	G	NA
ARS-BFGL-BAC-16358	332	13	52274405	[T/G]	BOT	BOT	A	B	A	C	T	G	NA
ARS-BFGL-BAC-16372	333	13	52303334	[T/C]	BOT	TOP	A	B	A	G	A	G	NA
ARS-BFGL-BAC-16717	334	10	90341373	[T/C]	BOT	BOT	A	B	A	G	T	C	NA
ARS-BFGL-BAC-1696	335	14	57289041	[A/G]	TOP	TOP	A	B	A	G	A	G	A
ARS-BFGL-BAC-16973	336	1	48130491	[T/C]	BOT	BOT	A	B	A	G	T	C	NA
ARS-BFGL-BAC-16996	337	14	44899685	[T/C]	BOT	BOT	A	B	A	G	T	C	NA
ARS-BFGL-BAC-17008	338	14	44941560	[T/C]	BOT	BOT	A	B	A	G	T	C	B
ARS-BFGL-BAC-17010	339	14	44962156	[A/C]	TOP	BOT	A	B	A	C	T	G	NA
ARS-BFGL-BAC-17145	340	14	66549130	[T/C]	BOT	TOP	A	B	A	G	A	G	A
ARS-BFGL-BAC-17146	341	14	66599210	[T/C]	BOT	BOT	A	B	A	G	T	C	B
ARS-BFGL-BAC-17277	342	14	56277630	[A/G]	TOP	BOT	A	B	A	G	T	C	NA
ARS-BFGL-BAC-17293	343	14	56250342	[T/G]	BOT	BOT	A	B	A	C	T	G	B
ARS-BFGL-BAC-17468	344	14	45109055	[T/A]	BOT	TOP	A	B	A	T	A	T	B
ARS-BFGL-BAC-17596	345	14	35645980	[A/G]	TOP	BOT	A	B	A	G	T	C	NA
ARS-BFGL-BAC-17627	346	14	3720067	[T/C]	BOT	BOT	A	B	A	G	T	C	NA
ARS-BFGL-BAC-17680	347	14	2880765	[T/G]	BOT	TOP	A	B	A	C	A	C	B
ARS-BFGL-BAC-17703	348	14	3863205	[T/C]	BOT	TOP	A	B	A	G	A	G	NA
ARS-BFGL-BAC-1775	349	14	62698714	[A/G]	TOP	BOT	A	B	A	G	T	C	NA
ARS-BFGL-BAC-17844	350	14	56738813	[T/G]	BOT	BOT	A	B	A	C	T	G	B
ARS-BFGL-BAC-17954	351	14	75035895	[A/G]	TOP	TOP	A	B	A	G	A	G	B
ARS-BFGL-BAC-17968	352	1	52607381	[T/C]	BOT	BOT	A	B	A	G	T	C	A
ARS-BFGL-BAC-18048	353	14	69539373	[T/C]	BOT	TOP	A	B	A	G	A	G	B
ARS-BFGL-BAC-18200	354	15	63382384	[A/C]	TOP	BOT	A	B	A	C	T	G	A
ARS-BFGL-BAC-18242	355	15	71069477	[A/G]	TOP	BOT	A	B	A	G	T	C	NA
ARS-BFGL-BAC-18252	356	15	72001676	[A/G]	TOP	TOP	A	B	A	G	A	G	A
ARS-BFGL-BAC-18266	357	15	73739991	[T/C]	BOT	TOP	A	B	A	G	A	G	NA
ARS-BFGL-BAC-18370	358	14	9426662	[A/G]	TOP	TOP	A	B	A	G	A	G	B
ARS-BFGL-BAC-18394	359	14	9720526	[T/A]	BOT	TOP	A	B	A	T	A	T	NA
ARS-BFGL-BAC-18466	360	14	84505345	[G/C]	BOT	BOT	A	B	C	G	G	C	B
ARS-BFGL-BAC-18590	361	14	69665346	[A/T]	TOP	TOP	A	B	A	T	A	T	NA
ARS-BFGL-BAC-18703	362	14	5903806	[A/G]	TOP	TOP	A	B	A	G	A	G	A
ARS-BFGL-BAC-18775	363	14	11307423	[A/C]	TOP	BOT	A	B	A	C	T	G	NA
ARS-BFGL-BAC-18831	364	17	26010339	[A/C]	TOP	BOT	A	B	A	C	T	G	NA
ARS-BFGL-BAC-18843	365	17	26318464	[T/C]	BOT	BOT	A	B	A	G	T	C	A
ARS-BFGL-BAC-18857	366	17	27334948	[A/G]	TOP	BOT	A	B	A	G	T	C	NA
ARS-BFGL-BAC-18907	367	14	81864817	[A/G]	TOP	TOP	A	B	A	G	A	G	NA
ARS-BFGL-BAC-19353	368	0	0	[A/G]	TOP	TOP	A	B	A	G	A	G	NA
ARS-BFGL-BAC-1936	369	14	74189329	[A/G]	TOP	BOT	A	B	A	G	T	C	NA
ARS-BFGL-BAC-19376	370	15	49344597	[T/C]	BOT	BOT	A	B	A	G	T	C	B
ARS-BFGL-BAC-19395	371	15	46208504	[A/G]	TOP	BOT	A	B	A	G	T	C	B
ARS-BFGL-BAC-19403	372	15	51828442	[T/C]	BOT	BOT	A	B	A	G	T	C	A
ARS-BFGL-BAC-19412	373	15	52848012	[T/C]	BOT	BOT	A	B	A	G	T	C	B
ARS-BFGL-BAC-19414	374	15	53478909	[A/G]	TOP	BOT	A	B	A	G	T	C	B
ARS-BFGL-BAC-19418	375	15	54065284	[A/G]	TOP	BOT	A	B	A	G	T	C	A
ARS-BFGL-BAC-19419	376	15	54127887	[A/G]	TOP	TOP	A	B	A	G	A	G	A
ARS-BFGL-BAC-19427	377	15	58264907	[C/G]	TOP	TOP	A	B	C	G	C	G	B
ARS-BFGL-BAC-19439	378	1	66252625	[T/C]	BOT	TOP	A	B	A	G	A	G	B
ARS-BFGL-BAC-19440	379	1	66344261	[A/G]	TOP	BOT	A	B	A	G	T	C	B
ARS-BFGL-BAC-19445	380	15	14464613	[A/G]	TOP	TOP	A	B	A	G	A	G	A
ARS-BFGL-BAC-19447	381	1	66917399	[G/C]	BOT	TOP	A	B	C	G	C	G	B
ARS-BFGL-BAC-19449	382	16	15362423	[C/G]	TOP	BOT	A	B	C	G	G	C	A
ARS-BFGL-BAC-19450	383	16	3762358	[A/G]	TOP	TOP	A	B	A	G	A	G	B
ARS-BFGL-BAC-19454	384	16	13695211	[T/C]	BOT	TOP	A	B	A	G	A	G	NA
ARS-BFGL-BAC-19459	385	16	17540941	[A/C]	TOP	TOP	A	B	A	C	A	C	B
ARS-BFGL-BAC-1991	386	14	82648300	[T/C]	BOT	BOT	A	B	A	G	T	C	A
ARS-BFGL-BAC-19924	387	15	48905274	[A/G]	TOP	BOT	A	B	A	G	T	C	NA
ARS-BFGL-BAC-19991	388	15	57715200	[A/T]	TOP	BOT	A	B	A	T	T	A	A
ARS-BFGL-BAC-19992	389	15	57592823	[T/C]	BOT	TOP	A	B	A	G	A	G	B
ARS-BFGL-BAC-19998	390	15	57366421	[A/G]	TOP	BOT	A	B	A	G	T	C	B
ARS-BFGL-BAC-20010	391	15	59915557	[T/C]	BOT	TOP	A	B	A	G	A	G	B
ARS-BFGL-BAC-20014	392	15	59616890	[A/G]	TOP	BOT	A	B	A	G	T	C	A
ARS-BFGL-BAC-20015	393	1	61450475	[A/G]	TOP	TOP	A	B	A	G	A	G	A
ARS-BFGL-BAC-20016	394	15	61044897	[A/C]	TOP	TOP	A	B	A	C	A	C	B
ARS-BFGL-BAC-20057	395	16	23830920	[A/G]	TOP	BOT	A	B	A	G	T	C	NA
ARS-BFGL-BAC-20061	396	16	24084268	[T/G]	BOT	BOT	A	B	A	C	T	G	NA
ARS-BFGL-BAC-20138	397	14	83616563	[A/G]	TOP	BOT	A	B	A	G	T	C	A
ARS-BFGL-BAC-20179	398	14	84114637	[T/G]	BOT	BOT	A	B	A	C	T	G	NA
ARS-BFGL-BAC-20217	399	14	9812155	[A/G]	TOP	BOT	A	B	A	G	T	C	B
ARS-BFGL-BAC-20261	400	14	10271449	[T/C]	BOT	BOT	A	B	A	G	T	C	NA
ARS-BFGL-BAC-2036	401	14	9906433	[T/C]	BOT	BOT	A	B	A	G	T	C	B
ARS-BFGL-BAC-2039	402	14	9775671	[T/G]	BOT	TOP	A	B	A	C	A	C	B
ARS-BFGL-BAC-20439	403	14	70250637	[T/G]	BOT	TOP	A	B	A	C	A	C	B
ARS-BFGL-BAC-20491	404	14	73615442	[T/C]	BOT	TOP	A	B	A	G	A	G	A
ARS-BFGL-BAC-20590	405	15	7944599	[T/C]	BOT	BOT	A	B	A	G	T	C	A
ARS-BFGL-BAC-20592	406	1	61611726	[T/C]	BOT	TOP	A	B	A	G	A	G	A
ARS-BFGL-BAC-20601	407	15	65382131	[A/G]	TOP	TOP	A	B	A	G	A	G	NA
ARS-BFGL-BAC-20605	408	15	65768829	[A/G]	TOP	TOP	A	B	A	G	A	G	NA
ARS-BFGL-BAC-20623	409	15	24673090	[A/G]	TOP	BOT	A	B	A	G	T	C	NA
ARS-BFGL-BAC-20627	410	15	69075420	[A/C]	TOP	TOP	A	B	A	C	A	C	NA
ARS-BFGL-BAC-20631	411	16	16270589	[A/G]	TOP	TOP	A	B	A	G	A	G	B
ARS-BFGL-BAC-20659	412	16	20500260	[T/C]	BOT	BOT	A	B	A	G	T	C	NA
ARS-BFGL-BAC-20783	413	14	2167145	[T/C]	BOT	BOT	A	B	A	G	T	C	B
ARS-BFGL-BAC-20798	414	14	9845820	[A/G]	TOP	TOP	A	B	A	G	A	G	NA
ARS-BFGL-BAC-20822	415	14	10192415	[T/C]	BOT	TOP	A	B	A	G	A	G	B
ARS-BFGL-BAC-20850	416	14	9542083	[A/G]	TOP	BOT	A	B	A	G	T	C	NA
ARS-BFGL-BAC-20862	417	14	83131368	[A/G]	TOP	BOT	A	B	A	G	T	C	B
ARS-BFGL-BAC-20881	418	1	54052439	[A/G]	TOP	TOP	A	B	A	G	A	G	NA
ARS-BFGL-BAC-20948	419	14	77759163	[A/G]	TOP	TOP	A	B	A	G	A	G	NA
ARS-BFGL-BAC-20965	420	14	6880233	[A/G]	TOP	BOT	A	B	A	G	T	C	NA
ARS-BFGL-BAC-21000	421	14	78702548	[A/G]	TOP	TOP	A	B	A	G	A	G	B
ARS-BFGL-BAC-21070	422	14	74043882	[A/G]	TOP	BOT	A	B	A	G	T	C	B
ARS-BFGL-BAC-21073	423	14	9071045	[A/G]	TOP	TOP	A	B	A	G	A	G	NA
ARS-BFGL-BAC-21104	424	14	10612297	[T/C]	BOT	TOP	A	B	A	G	A	G	A
ARS-BFGL-BAC-21163	425	15	49117674	[A/G]	TOP	BOT	A	B	A	G	T	C	B
ARS-BFGL-BAC-21165	426	15	49169653	[A/G]	TOP	TOP	A	B	A	G	A	G	A
ARS-BFGL-BAC-21185	427	15	63355559	[T/G]	BOT	BOT	A	B	A	C	T	G	A
ARS-BFGL-BAC-21276	428	14	1776003	[T/C]	BOT	BOT	A	B	A	G	T	C	NA
ARS-BFGL-BAC-21408	429	14	4301937	[A/G]	TOP	BOT	A	B	A	G	T	C	B
ARS-BFGL-BAC-21440	430	14	43645037	[A/G]	TOP	TOP	A	B	A	G	A	G	A
ARS-BFGL-BAC-21447	431	14	43899216	[A/G]	TOP	TOP	A	B	A	G	A	G	A
ARS-BFGL-BAC-21453	432	14	44105320	[T/C]	BOT	BOT	A	B	A	G	T	C	NA
ARS-BFGL-BAC-21527	433	14	1737206	[A/C]	TOP	BOT	A	B	A	C	T	G	NA
ARS-BFGL-BAC-21567	434	14	55744311	[A/C]	TOP	TOP	A	B	A	C	A	C	A
ARS-BFGL-BAC-2158	435	15	33508261	[A/G]	TOP	TOP	A	B	A	G	A	G	A
ARS-BFGL-BAC-21623	436	14	61034113	[C/G]	TOP	BOT	A	B	C	G	G	C	A
ARS-BFGL-BAC-2180	437	15	17533776	[A/G]	TOP	TOP	A	B	A	G	A	G	B
ARS-BFGL-BAC-2188	438	16	22014868	[A/G]	TOP	TOP	A	B	A	G	A	G	NA
ARS-BFGL-BAC-2191	439	15	11089074	[T/C]	BOT	BOT	A	B	A	G	T	C	NA
ARS-BFGL-BAC-21948	440	14	40512939	[T/G]	BOT	BOT	A	B	A	C	T	G	A
ARS-BFGL-BAC-22086	441	14	4964634	[T/C]	BOT	BOT	A	B	A	G	T	C	NA
ARS-BFGL-BAC-22095	442	14	47298921	[A/G]	TOP	BOT	A	B	A	G	T	C	NA
ARS-BFGL-BAC-22135	443	14	36403095	[A/G]	TOP	BOT	A	B	A	G	T	C	B
ARS-BFGL-BAC-22279	444	14	7976222	[T/G]	BOT	TOP	A	B	A	C	A	C	B
ARS-BFGL-BAC-22375	445	14	59112331	[T/G]	BOT	TOP	A	B	A	C	A	C	NA
ARS-BFGL-BAC-22425	446	14	62549674	[A/G]	TOP	TOP	A	B	A	G	A	G	B
ARS-BFGL-BAC-2256	447	16	67494109	[A/G]	TOP	TOP	A	B	A	G	A	G	A
ARS-BFGL-BAC-22573	448	14	40684301	[A/G]	TOP	BOT	A	B	A	G	T	C	NA
ARS-BFGL-BAC-2259	449	16	71886071	[A/C]	TOP	TOP	A	B	A	C	A	C	NA
ARS-BFGL-BAC-2271	450	16	42386711	[A/C]	TOP	TOP	A	B	A	C	A	C	B
ARS-BFGL-BAC-23075	451	14	70440306	[A/G]	TOP	BOT	A	B	A	G	T	C	NA
ARS-BFGL-BAC-23087	452	14	70466397	[A/G]	TOP	BOT	A	B	A	G	T	C	NA
ARS-BFGL-BAC-2323	453	18	25743634	[T/G]	BOT	BOT	A	B	A	C	T	G	NA
ARS-BFGL-BAC-23314	454	14	53532230	[T/C]	BOT	BOT	A	B	A	G	T	C	B
ARS-BFGL-BAC-2333	455	18	58067310	[T/C]	BOT	TOP	A	B	A	G	A	G	B
ARS-BFGL-BAC-23331	456	14	53201583	[A/G]	TOP	BOT	A	B	A	G	T	C	NA
ARS-BFGL-BAC-23336	457	14	53062257	[A/C]	TOP	BOT	A	B	A	C	T	G	A
ARS-BFGL-BAC-23417	458	14	47823469	[T/G]	BOT	BOT	A	B	A	C	T	G	NA
ARS-BFGL-BAC-2345	459	18	37653387	[A/G]	TOP	TOP	A	B	A	G	A	G	B
ARS-BFGL-BAC-23606	460	14	55638745	[T/C]	BOT	BOT	A	B	A	G	T	C	NA
ARS-BFGL-BAC-23611	461	14	55612994	[T/A]	BOT	BOT	A	B	A	T	T	A	B
ARS-BFGL-BAC-23616	462	14	55592245	[T/C]	BOT	BOT	A	B	A	G	T	C	NA
ARS-BFGL-BAC-2364	463	19	45997313	[A/G]	TOP	TOP	A	B	A	G	A	G	B
ARS-BFGL-BAC-23679	464	14	55985242	[A/G]	TOP	BOT	A	B	A	G	T	C	B
ARS-BFGL-BAC-23724	465	14	75964148	[A/G]	TOP	TOP	A	B	A	G	A	G	NA
ARS-BFGL-BAC-23725	466	1	52696732	[T/C]	BOT	BOT	A	B	A	G	T	C	A
ARS-BFGL-BAC-23728	467	14	76619852	[A/C]	TOP	TOP	A	B	A	C	A	C	NA
ARS-BFGL-BAC-23729	468	14	76803498	[T/A]	BOT	BOT	A	B	A	T	T	A	B
ARS-BFGL-BAC-2376	469	1	1114422	[T/C]	BOT	TOP	A	B	A	G	A	G	B
ARS-BFGL-BAC-23836	470	14	45214692	[T/G]	BOT	BOT	A	B	A	C	T	G	B
ARS-BFGL-BAC-23853	471	14	45174382	[T/C]	BOT	TOP	A	B	A	G	A	G	A
ARS-BFGL-BAC-2388	472	19	23650335	[A/G]	TOP	TOP	A	B	A	G	A	G	B
ARS-BFGL-BAC-23887	473	14	49905143	[T/C]	BOT	TOP	A	B	A	G	A	G	B
ARS-BFGL-BAC-24005	474	14	44445182	[A/G]	TOP	TOP	A	B	A	G	A	G	A
ARS-BFGL-BAC-24080	475	14	1868908	[T/G]	BOT	BOT	A	B	A	C	T	G	B
ARS-BFGL-BAC-24084	476	14	57340508	[T/C]	BOT	BOT	A	B	A	G	T	C	NA
ARS-BFGL-BAC-24162	477	14	56918255	[A/C]	TOP	BOT	A	B	A	C	T	G	NA
ARS-BFGL-BAC-24232	478	14	54848245	[T/C]	BOT	BOT	A	B	A	G	T	C	NA
ARS-BFGL-BAC-2431	479	19	60981059	[A/G]	TOP	TOP	A	B	A	G	A	G	A
ARS-BFGL-BAC-24417	480	14	26656634	[A/C]	TOP	BOT	A	B	A	C	T	G	NA
ARS-BFGL-BAC-2444	481	2	118932435	[T/C]	BOT	TOP	A	B	A	G	A	G	B
ARS-BFGL-BAC-2445	482	20	15870897	[T/C]	BOT	TOP	A	B	A	G	A	G	NA
ARS-BFGL-BAC-2446	483	20	4267775	[A/G]	TOP	TOP	A	B	A	G	A	G	B
ARS-BFGL-BAC-2450	484	20	46080951	[T/C]	BOT	TOP	A	B	A	G	A	G	NA
ARS-BFGL-BAC-24524	485	1	47389301	[T/C]	BOT	BOT	A	B	A	G	T	C	NA
ARS-BFGL-BAC-2466	486	20	57916773	[T/G]	BOT	BOT	A	B	A	C	T	G	A
ARS-BFGL-BAC-24683	487	14	39808131	[A/G]	TOP	TOP	A	B	A	G	A	G	NA
ARS-BFGL-BAC-24804	488	14	5795431	[A/G]	TOP	TOP	A	B	A	G	A	G	B
ARS-BFGL-BAC-24806	489	14	67129346	[A/G]	TOP	TOP	A	B	A	G	A	G	NA
ARS-BFGL-BAC-2481	490	6	53242994	[T/C]	BOT	TOP	A	B	A	G	A	G	NA
ARS-BFGL-BAC-24839	491	14	5631243	[A/G]	TOP	BOT	A	B	A	G	T	C	B
ARS-BFGL-BAC-24849	492	14	60893281	[A/G]	TOP	BOT	A	B	A	G	T	C	A
ARS-BFGL-BAC-2493	493	20	39818852	[A/C]	TOP	TOP	A	B	A	C	A	C	B
ARS-BFGL-BAC-24937	494	14	56114940	[A/G]	TOP	TOP	A	B	A	G	A	G	NA
ARS-BFGL-BAC-2506	495	21	49742327	[A/C]	TOP	BOT	A	B	A	C	T	G	A
ARS-BFGL-BAC-25092	496	14	27945895	[T/C]	BOT	TOP	A	B	A	G	A	G	B
ARS-BFGL-BAC-25166	497	14	4563129	[A/G]	TOP	TOP	A	B	A	G	A	G	B
ARS-BFGL-BAC-25195	498	14	51509743	[A/G]	TOP	BOT	A	B	A	G	T	C	A
ARS-BFGL-BAC-2524	499	21	67366627	[T/C]	BOT	BOT	A	B	A	G	T	C	A
ARS-BFGL-BAC-25329	500	14	41343032	[A/T]	TOP	BOT	A	B	A	T	T	A	A
ARS-BFGL-BAC-2553	501	21	44477844	[C/G]	TOP	TOP	A	B	C	G	C	G	B
ARS-BFGL-BAC-2554	502	21	17635059	[T/A]	BOT	TOP	A	B	A	T	A	T	B
ARS-BFGL-BAC-25609	503	14	62650972	[A/G]	TOP	TOP	A	B	A	G	A	G	A
ARS-BFGL-BAC-25658	504	14	71159186	[T/C]	BOT	TOP	A	B	A	G	A	G	A
ARS-BFGL-BAC-2576	505	2	5823066	[A/G]	TOP	TOP	A	B	A	G	A	G	NA
ARS-BFGL-BAC-25853	506	14	50194466	[T/G]	BOT	BOT	A	B	A	C	T	G	NA
ARS-BFGL-BAC-2599	507	22	38553083	[A/G]	TOP	BOT	A	B	A	G	T	C	A
ARS-BFGL-BAC-26048	508	14	1841484	[T/C]	BOT	BOT	A	B	A	G	T	C	B
ARS-BFGL-BAC-2618	509	2	26492839	[T/G]	BOT	TOP	A	B	A	C	A	C	B
ARS-BFGL-BAC-26290	510	14	71313926	[A/G]	TOP	TOP	A	B	A	G	A	G	B
ARS-BFGL-BAC-26378	511	14	36092385	[A/C]	TOP	BOT	A	B	A	C	T	G	B
ARS-BFGL-BAC-26455	512	14	50874869	[A/G]	TOP	TOP	A	B	A	G	A	G	B
ARS-BFGL-BAC-26470	513	14	49518377	[A/G]	TOP	BOT	A	B	A	G	T	C	B
ARS-BFGL-BAC-26604	514	14	47963739	[T/C]	BOT	TOP	A	B	A	G	A	G	A
ARS-BFGL-BAC-2680	515	2	30863495	[T/G]	BOT	TOP	A	B	A	C	A	C	NA
ARS-BFGL-BAC-26802	516	14	59502755	[A/G]	TOP	TOP	A	B	A	G	A	G	NA
ARS-BFGL-BAC-2683	517	2	30131000	[A/C]	TOP	BOT	A	B	A	C	T	G	B
ARS-BFGL-BAC-26936	518	14	80753881	[A/C]	TOP	TOP	A	B	A	C	A	C	NA
ARS-BFGL-BAC-26939	519	14	80862874	[A/G]	TOP	BOT	A	B	A	G	T	C	NA
ARS-BFGL-BAC-26943	520	14	81002892	[A/G]	TOP	TOP	A	B	A	G	A	G	A
ARS-BFGL-BAC-26997	521	17	43695068	[A/G]	TOP	BOT	A	B	A	G	T	C	NA
ARS-BFGL-BAC-26998	522	17	43535425	[T/G]	BOT	TOP	A	B	A	C	A	C	A
ARS-BFGL-BAC-27022	523	17	46695729	[T/C]	BOT	BOT	A	B	A	G	T	C	NA
ARS-BFGL-BAC-27032	524	16	72532062	[A/C]	TOP	BOT	A	B	A	C	T	G	B
ARS-BFGL-BAC-27042	525	16	74532751	[A/G]	TOP	TOP	A	B	A	G	A	G	B
ARS-BFGL-BAC-27060	526	16	77755027	[A/G]	TOP	BOT	A	B	A	G	T	C	B
ARS-BFGL-BAC-27127	527	14	11130509	[A/G]	TOP	BOT	A	B	A	G	T	C	B
ARS-BFGL-BAC-27150	528	0	0	[T/G]	BOT	BOT	A	B	A	C	T	G	B
ARS-BFGL-BAC-27164	529	19	53063966	[A/G]	TOP	BOT	A	B	A	G	T	C	A
ARS-BFGL-BAC-27188	530	19	52944513	[T/A]	BOT	BOT	A	B	A	T	T	A	NA
ARS-BFGL-BAC-27227	531	19	57263101	[T/C]	BOT	TOP	A	B	A	G	A	G	B
ARS-BFGL-BAC-27249	532	20	44950378	[A/G]	TOP	TOP	A	B	A	G	A	G	B
ARS-BFGL-BAC-27254	533	20	44861949	[T/C]	BOT	BOT	A	B	A	G	T	C	B
ARS-BFGL-BAC-27268	534	2	111181420	[A/G]	TOP	TOP	A	B	A	G	A	G	A
ARS-BFGL-BAC-27271	535	2	12632490	[A/C]	TOP	BOT	A	B	A	C	T	G	B
ARS-BFGL-BAC-27287	536	2	123829949	[A/G]	TOP	TOP	A	B	A	G	A	G	A
ARS-BFGL-BAC-27295	537	2	12326602	[A/G]	TOP	BOT	A	B	A	G	T	C	NA
ARS-BFGL-BAC-27299	538	2	117267277	[T/G]	BOT	TOP	A	B	A	C	A	C	A
ARS-BFGL-BAC-27305	539	2	13202377	[T/C]	BOT	BOT	A	B	A	G	T	C	A
ARS-BFGL-BAC-27308	540	21	13082920	[G/C]	BOT	BOT	A	B	C	G	G	C	B
ARS-BFGL-BAC-27352	541	17	7756498	[T/G]	BOT	TOP	A	B	A	C	A	C	B
ARS-BFGL-BAC-27353	542	17	7666676	[T/G]	BOT	TOP	A	B	A	C	A	C	NA
ARS-BFGL-BAC-27363	543	1	84067327	[A/G]	TOP	BOT	A	B	A	G	T	C	B
ARS-BFGL-BAC-27364	544	1	8437530	[A/C]	TOP	TOP	A	B	A	C	A	C	NA
ARS-BFGL-BAC-27368	545	17	7143753	[A/G]	TOP	TOP	A	B	A	G	A	G	B
ARS-BFGL-BAC-2749	546	2	34151082	[A/C]	TOP	BOT	A	B	A	C	T	G	A
ARS-BFGL-BAC-27497	547	2	56123710	[T/A]	BOT	TOP	A	B	A	T	A	T	NA
ARS-BFGL-BAC-27530	548	25	11062974	[A/G]	TOP	BOT	A	B	A	G	T	C	B
ARS-BFGL-BAC-27635	549	16	42864389	[A/G]	TOP	BOT	A	B	A	G	T	C	B
ARS-BFGL-BAC-27637	550	16	44814683	[A/C]	TOP	BOT	A	B	A	C	T	G	B
ARS-BFGL-BAC-27638	551	16	45616672	[T/C]	BOT	TOP	A	B	A	G	A	G	NA
ARS-BFGL-BAC-27639	552	16	46549581	[A/C]	TOP	TOP	A	B	A	C	A	C	A
ARS-BFGL-BAC-27653	553	16	47971231	[A/G]	TOP	BOT	A	B	A	G	T	C	NA
ARS-BFGL-BAC-27659	554	16	48646368	[T/C]	BOT	TOP	A	B	A	G	A	G	NA
ARS-BFGL-BAC-27669	555	16	78118914	[A/G]	TOP	BOT	A	B	A	G	T	C	NA
ARS-BFGL-BAC-27749	556	15	36884914	[G/C]	BOT	BOT	A	B	C	G	G	C	A
ARS-BFGL-BAC-27751	557	15	37063494	[A/G]	TOP	BOT	A	B	A	G	T	C	NA
ARS-BFGL-BAC-27767	558	15	39349430	[T/C]	BOT	TOP	A	B	A	G	A	G	B
ARS-BFGL-BAC-27770	559	15	40530772	[T/G]	BOT	BOT	A	B	A	C	T	G	B
ARS-BFGL-BAC-27771	560	15	40508622	[A/G]	TOP	BOT	A	B	A	G	T	C	B
ARS-BFGL-BAC-27778	561	15	41043816	[T/C]	BOT	BOT	A	B	A	G	T	C	B
ARS-BFGL-BAC-27782	562	15	43858313	[T/G]	BOT	BOT	A	B	A	C	T	G	NA
ARS-BFGL-BAC-27792	563	19	55619154	[T/C]	BOT	TOP	A	B	A	G	A	G	B
ARS-BFGL-BAC-27911	564	2	125497767	[A/G]	TOP	TOP	A	B	A	G	A	G	B
ARS-BFGL-BAC-27914	565	20	28364284	[T/G]	BOT	TOP	A	B	A	C	A	C	B
ARS-BFGL-BAC-27915	566	20	28463308	[A/G]	TOP	TOP	A	B	A	G	A	G	B
ARS-BFGL-BAC-27918	567	20	28506228	[T/C]	BOT	BOT	A	B	A	G	T	C	A
ARS-BFGL-BAC-27930	568	20	29373244	[A/G]	TOP	BOT	A	B	A	G	T	C	A
ARS-BFGL-BAC-27936	569	20	31666529	[T/C]	BOT	BOT	A	B	A	G	T	C	B
ARS-BFGL-BAC-27938	570	20	2997285	[A/G]	TOP	TOP	A	B	A	G	A	G	B
ARS-BFGL-BAC-27941	571	20	32511430	[T/C]	BOT	BOT	A	B	A	G	T	C	A
ARS-BFGL-BAC-27946	572	20	33223973	[A/G]	TOP	TOP	A	B	A	G	A	G	NA
ARS-BFGL-BAC-27952	573	19	28122611	[T/C]	BOT	TOP	A	B	A	G	A	G	NA
ARS-BFGL-BAC-27962	574	19	28155641	[A/G]	TOP	TOP	A	B	A	G	A	G	B
ARS-BFGL-BAC-2799	575	24	9984096	[A/G]	TOP	BOT	A	B	A	G	T	C	NA
ARS-BFGL-BAC-28016	576	18	52003816	[C/G]	TOP	TOP	A	B	C	G	C	G	B
ARS-BFGL-BAC-28097	577	2	30068409	[T/C]	BOT	BOT	A	B	A	G	T	C	B
ARS-BFGL-BAC-2813	578	2	39086521	[T/C]	BOT	TOP	A	B	A	G	A	G	A
ARS-BFGL-BAC-2814	579	24	17252574	[A/G]	TOP	BOT	A	B	A	G	T	C	A
ARS-BFGL-BAC-28144	580	25	2606575	[T/G]	BOT	TOP	A	B	A	C	A	C	NA
ARS-BFGL-BAC-2816	581	23	10115560	[A/G]	TOP	TOP	A	B	A	G	A	G	B
ARS-BFGL-BAC-2817	582	2	7562127	[A/G]	TOP	BOT	A	B	A	G	T	C	A
ARS-BFGL-BAC-28205	583	25	11298773	[A/G]	TOP	TOP	A	B	A	G	A	G	NA
ARS-BFGL-BAC-28286	584	24	37791212	[T/G]	BOT	BOT	A	B	A	C	T	G	A
ARS-BFGL-BAC-28328	585	23	23934499	[A/C]	TOP	TOP	A	B	A	C	A	C	B
ARS-BFGL-BAC-28338	586	23	27058749	[T/C]	BOT	BOT	A	B	A	G	T	C	B
ARS-BFGL-BAC-28344	587	23	4359518	[A/G]	TOP	TOP	A	B	A	G	A	G	NA
ARS-BFGL-BAC-28436	588	2	30607947	[T/C]	BOT	BOT	A	B	A	G	T	C	B
ARS-BFGL-BAC-28524	589	22	43691131	[A/G]	TOP	TOP	A	B	A	G	A	G	B
ARS-BFGL-BAC-28525	590	22	44379139	[C/G]	TOP	BOT	A	B	C	G	G	C	NA
ARS-BFGL-BAC-28538	591	22	42492853	[T/G]	BOT	TOP	A	B	A	C	A	C	B
ARS-BFGL-BAC-28560	592	22	45923023	[T/G]	BOT	BOT	A	B	A	C	T	G	B
ARS-BFGL-BAC-28567	593	2	5802738	[T/C]	BOT	BOT	A	B	A	G	T	C	B
ARS-BFGL-BAC-28633	594	24	23520106	[T/C]	BOT	TOP	A	B	A	G	A	G	B
ARS-BFGL-BAC-28639	595	24	23774345	[A/G]	TOP	TOP	A	B	A	G	A	G	B
ARS-BFGL-BAC-28647	596	24	25731567	[A/C]	TOP	BOT	A	B	A	C	T	G	B
ARS-BFGL-BAC-28656	597	24	26852308	[A/G]	TOP	BOT	A	B	A	G	T	C	NA
ARS-BFGL-BAC-28660	598	24	27729208	[T/C]	BOT	TOP	A	B	A	G	A	G	A
ARS-BFGL-BAC-28667	599	24	3417911	[A/G]	TOP	BOT	A	B	A	G	T	C	NA
ARS-BFGL-BAC-28877	600	24	38724320	[T/C]	BOT	TOP	A	B	A	G	A	G	A
ARS-BFGL-BAC-28907	601	23	16462883	[A/G]	TOP	BOT	A	B	A	G	T	C	NA
ARS-BFGL-BAC-28908	602	23	16536674	[T/G]	BOT	BOT	A	B	A	C	T	G	NA
ARS-BFGL-BAC-28936	603	23	4811920	[T/C]	BOT	BOT	A	B	A	G	T	C	A
ARS-BFGL-BAC-28969	604	2	30197027	[A/G]	TOP	TOP	A	B	A	G	A	G	NA
ARS-BFGL-BAC-29051	605	2	30930693	[A/G]	TOP	TOP	A	B	A	G	A	G	B
ARS-BFGL-BAC-29079	606	2	30800961	[T/C]	BOT	BOT	A	B	A	G	T	C	NA
ARS-BFGL-BAC-29118	607	21	21947594	[A/G]	TOP	BOT	A	B	A	G	T	C	NA
ARS-BFGL-BAC-29149	608	21	35448143	[A/G]	TOP	TOP	A	B	A	G	A	G	B
ARS-BFGL-BAC-29153	609	21	35921990	[T/C]	BOT	BOT	A	B	A	G	T	C	NA
ARS-BFGL-BAC-29174	610	21	41188230	[T/C]	BOT	BOT	A	B	A	G	T	C	B
ARS-BFGL-BAC-29180	611	2	12048452	[A/G]	TOP	BOT	A	B	A	G	T	C	NA
ARS-BFGL-BAC-29181	612	21	42357276	[T/C]	BOT	TOP	A	B	A	G	A	G	A
ARS-BFGL-BAC-29183	613	21	42440611	[A/G]	TOP	TOP	A	B	A	G	A	G	NA
ARS-BFGL-BAC-29197	614	21	39470288	[T/G]	BOT	TOP	A	B	A	C	A	C	NA
ARS-BFGL-BAC-29200	615	21	44277725	[T/C]	BOT	BOT	A	B	A	G	T	C	NA
ARS-BFGL-BAC-29207	616	21	44862140	[A/G]	TOP	BOT	A	B	A	G	T	C	B
ARS-BFGL-BAC-29208	617	21	44981955	[T/C]	BOT	TOP	A	B	A	G	A	G	NA
ARS-BFGL-BAC-29210	618	2	15482715	[T/G]	BOT	TOP	A	B	A	C	A	C	A
ARS-BFGL-BAC-29227	619	21	48979048	[A/G]	TOP	BOT	A	B	A	G	T	C	A
ARS-BFGL-BAC-29234	620	24	6547659	[A/G]	TOP	BOT	A	B	A	G	T	C	A
ARS-BFGL-BAC-29235	621	24	48506213	[T/C]	BOT	BOT	A	B	A	G	T	C	NA
ARS-BFGL-BAC-2924	622	25	11760835	[A/G]	TOP	BOT	A	B	A	G	T	C	A
ARS-BFGL-BAC-29242	623	24	6441400	[A/G]	TOP	TOP	A	B	A	G	A	G	A
ARS-BFGL-BAC-29263	624	24	51840480	[C/G]	TOP	BOT	A	B	C	G	G	C	A
ARS-BFGL-BAC-29264	625	24	52137319	[A/G]	TOP	BOT	A	B	A	G	T	C	B
ARS-BFGL-BAC-29268	626	24	52777140	[T/G]	BOT	BOT	A	B	A	C	T	G	B
ARS-BFGL-BAC-29469	627	23	616107	[A/T]	TOP	TOP	A	B	A	T	A	T	B
ARS-BFGL-BAC-29474	628	2	34614961	[T/C]	BOT	TOP	A	B	A	G	A	G	A
ARS-BFGL-BAC-29477	629	23	18373342	[T/C]	BOT	BOT	A	B	A	G	T	C	B
ARS-BFGL-BAC-29485	630	23	582242	[A/C]	TOP	TOP	A	B	A	C	A	C	NA
ARS-BFGL-BAC-29489	631	23	20144062	[A/G]	TOP	TOP	A	B	A	G	A	G	A
ARS-BFGL-BAC-29490	632	23	20166517	[A/G]	TOP	BOT	A	B	A	G	T	C	B
ARS-BFGL-BAC-29493	633	23	20374550	[A/G]	TOP	BOT	A	B	A	G	T	C	A
ARS-BFGL-BAC-29509	634	23	9829493	[A/G]	TOP	BOT	A	B	A	G	T	C	B
ARS-BFGL-BAC-29510	635	2	39742720	[A/C]	TOP	BOT	A	B	A	C	T	G	A
ARS-BFGL-BAC-29517	636	23	7490054	[T/C]	BOT	BOT	A	B	A	G	T	C	NA
ARS-BFGL-BAC-29526	637	2	41829776	[T/C]	BOT	BOT	A	B	A	G	T	C	NA
ARS-BFGL-BAC-29537	638	24	4231608	[T/C]	BOT	BOT	A	B	A	G	T	C	NA
ARS-BFGL-BAC-29664	639	2	30635269	[T/C]	BOT	BOT	A	B	A	G	T	C	NA
ARS-BFGL-BAC-29669	640	2	31080979	[A/G]	TOP	BOT	A	B	A	G	T	C	A
ARS-BFGL-BAC-29706	641	2	31112142	[T/C]	BOT	TOP	A	B	A	G	A	G	B
ARS-BFGL-BAC-29830	642	24	6162760	[T/C]	BOT	TOP	A	B	A	G	A	G	B
ARS-BFGL-BAC-29833	643	24	53850563	[A/C]	TOP	TOP	A	B	A	C	A	C	NA
ARS-BFGL-BAC-29834	644	24	6047561	[T/G]	BOT	TOP	A	B	A	C	A	C	B
ARS-BFGL-BAC-29836	645	24	54571696	[T/C]	BOT	TOP	A	B	A	G	A	G	B
ARS-BFGL-BAC-29860	646	23	4499584	[A/G]	TOP	TOP	A	B	A	G	A	G	A
ARS-BFGL-BAC-29878	647	25	10992142	[T/C]	BOT	TOP	A	B	A	G	A	G	NA
ARS-BFGL-BAC-2989	648	25	13003931	[T/C]	BOT	BOT	A	B	A	G	T	C	NA
ARS-BFGL-BAC-30035	649	2	29539780	[A/G]	TOP	TOP	A	B	A	G	A	G	A
ARS-BFGL-BAC-30052	650	23	11477969	[T/C]	BOT	TOP	A	B	A	G	A	G	NA
ARS-BFGL-BAC-30064	651	23	12548841	[A/G]	TOP	BOT	A	B	A	G	T	C	NA
ARS-BFGL-BAC-30068	652	23	13691444	[T/C]	BOT	TOP	A	B	A	G	A	G	B
ARS-BFGL-BAC-30072	653	23	4781751	[A/G]	TOP	TOP	A	B	A	G	A	G	B
ARS-BFGL-BAC-30229	654	2	30659411	[A/G]	TOP	BOT	A	B	A	G	T	C	A
ARS-BFGL-BAC-30252	655	2	30704175	[A/G]	TOP	BOT	A	B	A	G	T	C	B
ARS-BFGL-BAC-30265	656	2	30726287	[A/G]	TOP	TOP	A	B	A	G	A	G	B
ARS-BFGL-BAC-30294	657	2	31413268	[T/C]	BOT	BOT	A	B	A	G	T	C	B
ARS-BFGL-BAC-3030	658	25	3397703	[A/C]	TOP	BOT	A	B	A	C	T	G	A
ARS-BFGL-BAC-30301	659	22	2624969	[A/G]	TOP	BOT	A	B	A	G	T	C	A
ARS-BFGL-BAC-30328	660	21	4764054	[T/C]	BOT	TOP	A	B	A	G	A	G	A
ARS-BFGL-BAC-30335	661	21	4727137	[T/C]	BOT	BOT	A	B	A	G	T	C	B
ARS-BFGL-BAC-30337	662	21	4558974	[A/G]	TOP	BOT	A	B	A	G	T	C	A
ARS-BFGL-BAC-30348	663	2	22151093	[A/G]	TOP	TOP	A	B	A	G	A	G	A
ARS-BFGL-BAC-30365	664	22	16696579	[T/C]	BOT	BOT	A	B	A	G	T	C	B
ARS-BFGL-BAC-30368	665	22	13951231	[T/C]	BOT	BOT	A	B	A	G	T	C	A
ARS-BFGL-BAC-30370	666	22	13302878	[T/C]	BOT	BOT	A	B	A	G	T	C	NA
ARS-BFGL-BAC-30373	667	22	15037352	[A/G]	TOP	BOT	A	B	A	G	T	C	B
ARS-BFGL-BAC-30377	668	22	17696728	[T/C]	BOT	TOP	A	B	A	G	A	G	B
ARS-BFGL-BAC-30440	669	23	4524082	[T/C]	BOT	TOP	A	B	A	G	A	G	NA
ARS-BFGL-BAC-30504	670	25	11446815	[A/C]	TOP	TOP	A	B	A	C	A	C	A
ARS-BFGL-BAC-30629	671	2	34229500	[T/C]	BOT	TOP	A	B	A	G	A	G	NA
ARS-BFGL-BAC-30703	672	2	37156818	[A/G]	TOP	TOP	A	B	A	G	A	G	A
ARS-BFGL-BAC-30716	673	24	39629608	[A/G]	TOP	TOP	A	B	A	G	A	G	NA
ARS-BFGL-BAC-30735	674	23	22032509	[T/C]	BOT	BOT	A	B	A	G	T	C	A
ARS-BFGL-BAC-30737	675	23	2702505	[T/C]	BOT	TOP	A	B	A	G	A	G	NA
ARS-BFGL-BAC-30741	676	23	22848975	[T/C]	BOT	BOT	A	B	A	G	T	C	NA
ARS-BFGL-BAC-30745	677	2	34918437	[T/G]	BOT	BOT	A	B	A	C	T	G	A
ARS-BFGL-BAC-30773	678	2	30369211	[T/C]	BOT	BOT	A	B	A	G	T	C	A
ARS-BFGL-BAC-30860	679	2	30962742	[A/C]	TOP	BOT	A	B	A	C	T	G	NA
ARS-BFGL-BAC-30866	680	2	30992555	[A/C]	TOP	BOT	A	B	A	C	T	G	NA
ARS-BFGL-BAC-30967	681	22	47856067	[A/C]	TOP	BOT	A	B	A	C	T	G	A
ARS-BFGL-BAC-30977	682	22	48236087	[A/G]	TOP	TOP	A	B	A	G	A	G	NA
ARS-BFGL-BAC-31006	683	22	54607385	[A/G]	TOP	TOP	A	B	A	G	A	G	NA
ARS-BFGL-BAC-31010	684	2	28635618	[A/G]	TOP	BOT	A	B	A	G	T	C	B
ARS-BFGL-BAC-31012	685	0	0	[A/C]	TOP	BOT	A	B	A	C	T	G	NA
ARS-BFGL-BAC-31015	686	22	57430055	[A/T]	TOP	BOT	A	B	A	T	T	A	A
ARS-BFGL-BAC-31020	687	22	56285538	[A/G]	TOP	BOT	A	B	A	G	T	C	A
ARS-BFGL-BAC-31235	688	23	4647111	[T/G]	BOT	TOP	A	B	A	C	A	C	NA
ARS-BFGL-BAC-31288	689	24	4273189	[T/C]	BOT	BOT	A	B	A	G	T	C	B
ARS-BFGL-BAC-31319	690	23	4847028	[T/C]	BOT	TOP	A	B	A	G	A	G	B
ARS-BFGL-BAC-31338	691	2	38709480	[A/G]	TOP	BOT	A	B	A	G	T	C	A
ARS-BFGL-BAC-31346	692	23	9570626	[A/G]	TOP	BOT	A	B	A	G	T	C	A
ARS-BFGL-BAC-31478	693	1	75691167	[A/G]	TOP	TOP	A	B	A	G	A	G	B
ARS-BFGL-BAC-31482	694	1	76792695	[T/C]	BOT	TOP	A	B	A	G	A	G	B
ARS-BFGL-BAC-31497	695	1	905632	[T/C]	BOT	TOP	A	B	A	G	A	G	A
ARS-BFGL-BAC-31505	696	17	12218477	[A/G]	TOP	TOP	A	B	A	G	A	G	NA
ARS-BFGL-BAC-31572	697	14	11017871	[T/C]	BOT	BOT	A	B	A	G	T	C	NA
ARS-BFGL-BAC-31585	698	15	17277530	[A/G]	TOP	TOP	A	B	A	G	A	G	NA
ARS-BFGL-BAC-31586	699	15	15305071	[A/G]	TOP	TOP	A	B	A	G	A	G	NA
ARS-BFGL-BAC-31587	700	15	14886476	[A/G]	TOP	BOT	A	B	A	G	T	C	B
ARS-BFGL-BAC-31654	701	18	62250437	[A/G]	TOP	BOT	A	B	A	G	T	C	NA
ARS-BFGL-BAC-31665	702	18	63479109	[A/C]	TOP	BOT	A	B	A	C	T	G	A
ARS-BFGL-BAC-31698	703	1	97339425	[A/G]	TOP	TOP	A	B	A	G	A	G	NA
ARS-BFGL-BAC-31703	704	1	1153822	[A/G]	TOP	BOT	A	B	A	G	T	C	B
ARS-BFGL-BAC-31707	705	19	59098657	[A/G]	TOP	TOP	A	B	A	G	A	G	A
ARS-BFGL-BAC-31722	706	1	1189382	[A/G]	TOP	TOP	A	B	A	G	A	G	A
ARS-BFGL-BAC-31727	707	20	9514679	[T/C]	BOT	TOP	A	B	A	G	A	G	NA
ARS-BFGL-BAC-31736	708	20	12096971	[T/C]	BOT	TOP	A	B	A	G	A	G	A
ARS-BFGL-BAC-31737	709	20	1341684	[T/C]	BOT	BOT	A	B	A	G	T	C	NA
ARS-BFGL-BAC-31749	710	20	3253977	[A/G]	TOP	BOT	A	B	A	G	T	C	B
ARS-BFGL-BAC-31754	711	20	34981347	[A/G]	TOP	BOT	A	B	A	G	T	C	NA
ARS-BFGL-BAC-31757	712	20	67038772	[T/C]	BOT	TOP	A	B	A	G	A	G	B
ARS-BFGL-BAC-31759	713	20	67842364	[A/T]	TOP	TOP	A	B	A	T	A	T	A
ARS-BFGL-BAC-31783	714	20	71173030	[A/G]	TOP	BOT	A	B	A	G	T	C	B
ARS-BFGL-BAC-31822	715	18	37562472	[A/G]	TOP	TOP	A	B	A	G	A	G	NA
ARS-BFGL-BAC-31823	716	18	37745427	[C/G]	TOP	BOT	A	B	C	G	G	C	A
ARS-BFGL-BAC-31839	717	19	24812617	[T/C]	BOT	TOP	A	B	A	G	A	G	NA
ARS-BFGL-BAC-31857	718	19	26094150	[T/C]	BOT	BOT	A	B	A	G	T	C	B
ARS-BFGL-BAC-31991	719	2	30557739	[T/G]	BOT	BOT	A	B	A	C	T	G	B
ARS-BFGL-BAC-32068	720	16	11121398	[T/G]	BOT	BOT	A	B	A	C	T	G	NA
ARS-BFGL-BAC-32069	721	16	49533184	[T/C]	BOT	BOT	A	B	A	G	T	C	B
ARS-BFGL-BAC-32073	722	1	73950237	[A/G]	TOP	BOT	A	B	A	G	T	C	B
ARS-BFGL-BAC-32103	723	17	28753180	[T/C]	BOT	TOP	A	B	A	G	A	G	A
ARS-BFGL-BAC-32107	724	17	28923132	[T/G]	BOT	BOT	A	B	A	C	T	G	NA
ARS-BFGL-BAC-32111	725	17	46535046	[T/G]	BOT	BOT	A	B	A	C	T	G	B
ARS-BFGL-BAC-32128	726	17	48860957	[T/C]	BOT	BOT	A	B	A	G	T	C	NA
ARS-BFGL-BAC-32142	727	17	48765490	[T/C]	BOT	TOP	A	B	A	G	A	G	NA
ARS-BFGL-BAC-32189	728	15	2439431	[A/C]	TOP	TOP	A	B	A	C	A	C	NA
ARS-BFGL-BAC-32214	729	15	20472800	[A/C]	TOP	BOT	A	B	A	C	T	G	NA
ARS-BFGL-BAC-32231	730	14	10784119	[A/G]	TOP	TOP	A	B	A	G	A	G	A
ARS-BFGL-BAC-32323	731	19	60078948	[T/C]	BOT	BOT	A	B	A	G	T	C	A
ARS-BFGL-BAC-32334	732	19	61883645	[A/G]	TOP	BOT	A	B	A	G	T	C	A
ARS-BFGL-BAC-32338	733	19	62894259	[A/G]	TOP	TOP	A	B	A	G	A	G	B
ARS-BFGL-BAC-32350	734	20	46272249	[T/C]	BOT	BOT	A	B	A	G	T	C	NA
ARS-BFGL-BAC-32352	735	20	46639197	[T/C]	BOT	TOP	A	B	A	G	A	G	NA
ARS-BFGL-BAC-32355	736	20	46993780	[A/G]	TOP	TOP	A	B	A	G	A	G	NA
ARS-BFGL-BAC-32359	737	20	47096473	[T/G]	BOT	TOP	A	B	A	C	A	C	A
ARS-BFGL-BAC-32364	738	20	47813523	[A/C]	TOP	TOP	A	B	A	C	A	C	NA
ARS-BFGL-BAC-32379	739	20	54785723	[T/C]	BOT	BOT	A	B	A	G	T	C	NA
ARS-BFGL-BAC-32391	740	20	7601770	[A/G]	TOP	BOT	A	B	A	G	T	C	B
ARS-BFGL-BAC-32400	741	20	9104042	[A/G]	TOP	BOT	A	B	A	G	T	C	B
ARS-BFGL-BAC-32402	742	2	13277993	[A/G]	TOP	BOT	A	B	A	G	T	C	B
ARS-BFGL-BAC-32404	743	2	13343685	[T/C]	BOT	BOT	A	B	A	G	T	C	A
ARS-BFGL-BAC-32411	744	2	127119233	[A/G]	TOP	TOP	A	B	A	G	A	G	B
ARS-BFGL-BAC-32427	745	21	15428801	[A/G]	TOP	TOP	A	B	A	G	A	G	NA
ARS-BFGL-BAC-32435	746	18	40738568	[A/G]	TOP	BOT	A	B	A	G	T	C	A
ARS-BFGL-BAC-32484	747	19	44345164	[A/C]	TOP	BOT	A	B	A	C	T	G	A
ARS-BFGL-BAC-32488	748	19	44843763	[T/C]	BOT	BOT	A	B	A	G	T	C	NA
ARS-BFGL-BAC-32494	749	1	99477567	[T/C]	BOT	BOT	A	B	A	G	T	C	A
ARS-BFGL-BAC-32499	750	19	46044695	[T/C]	BOT	BOT	A	B	A	G	T	C	B
ARS-BFGL-BAC-32500	751	19	46723662	[A/G]	TOP	TOP	A	B	A	G	A	G	NA
ARS-BFGL-BAC-32502	752	19	7231838	[A/G]	TOP	BOT	A	B	A	G	T	C	B
ARS-BFGL-BAC-32504	753	19	47160278	[T/G]	BOT	BOT	A	B	A	C	T	G	B
ARS-BFGL-BAC-32514	754	21	67457663	[T/C]	BOT	TOP	A	B	A	G	A	G	B
ARS-BFGL-BAC-32548	755	2	30456734	[T/C]	BOT	TOP	A	B	A	G	A	G	NA
ARS-BFGL-BAC-32700	756	0	0	[C/G]	TOP	TOP	A	B	C	G	C	G	B
ARS-BFGL-BAC-32705	757	21	19213079	[A/G]	TOP	TOP	A	B	A	G	A	G	A
ARS-BFGL-BAC-32707	758	2	127814244	[T/C]	BOT	BOT	A	B	A	G	T	C	B
ARS-BFGL-BAC-32712	759	17	29478332	[T/C]	BOT	BOT	A	B	A	G	T	C	A
ARS-BFGL-BAC-32721	760	17	34377274	[T/C]	BOT	TOP	A	B	A	G	A	G	NA
ARS-BFGL-BAC-32722	761	1	929617	[A/G]	TOP	BOT	A	B	A	G	T	C	A
ARS-BFGL-BAC-32732	762	17	37327520	[T/G]	BOT	TOP	A	B	A	C	A	C	NA
ARS-BFGL-BAC-32745	763	17	39963957	[A/G]	TOP	TOP	A	B	A	G	A	G	A
ARS-BFGL-BAC-32770	764	1	845494	[T/C]	BOT	BOT	A	B	A	G	T	C	NA
ARS-BFGL-BAC-32787	765	16	56803437	[A/G]	TOP	BOT	A	B	A	G	T	C	NA
ARS-BFGL-BAC-32896	766	1	55444187	[T/C]	BOT	BOT	A	B	A	G	T	C	NA
ARS-BFGL-BAC-32921	767	1	100151489	[T/G]	BOT	BOT	A	B	A	C	T	G	NA
ARS-BFGL-BAC-32937	768	19	55871365	[A/G]	TOP	BOT	A	B	A	G	T	C	B
ARS-BFGL-BAC-32958	769	19	10009059	[A/G]	TOP	BOT	A	B	A	G	T	C	B
ARS-BFGL-BAC-32986	770	19	12794836	[T/C]	BOT	BOT	A	B	A	G	T	C	NA
ARS-BFGL-BAC-32989	771	20	57124397	[A/G]	TOP	BOT	A	B	A	G	T	C	B
ARS-BFGL-BAC-32991	772	20	5194729	[A/G]	TOP	TOP	A	B	A	G	A	G	A
ARS-BFGL-BAC-33065	773	20	527561	[T/C]	BOT	BOT	A	B	A	G	T	C	B
ARS-BFGL-BAC-33075	774	19	2484709	[A/G]	TOP	TOP	A	B	A	G	A	G	NA
ARS-BFGL-BAC-33077	775	19	10198335	[A/C]	TOP	TOP	A	B	A	C	A	C	A
ARS-BFGL-BAC-33086	776	19	14853169	[T/C]	BOT	TOP	A	B	A	G	A	G	B
ARS-BFGL-BAC-33094	777	19	17298218	[G/C]	BOT	BOT	A	B	C	G	G	C	A
ARS-BFGL-BAC-33114	778	18	11991992	[A/C]	TOP	TOP	A	B	A	C	A	C	NA
ARS-BFGL-BAC-33119	779	18	12399824	[G/C]	BOT	TOP	A	B	C	G	C	G	B
ARS-BFGL-BAC-33122	780	1	87424785	[A/G]	TOP	BOT	A	B	A	G	T	C	NA
ARS-BFGL-BAC-33134	781	18	15634733	[T/C]	BOT	BOT	A	B	A	G	T	C	B
ARS-BFGL-BAC-33135	782	18	15883183	[A/G]	TOP	TOP	A	B	A	G	A	G	A
ARS-BFGL-BAC-33156	783	22	31759270	[T/C]	BOT	TOP	A	B	A	G	A	G	A
ARS-BFGL-BAC-33160	784	22	33290034	[T/A]	BOT	TOP	A	B	A	T	A	T	NA
ARS-BFGL-BAC-33163	785	2	4262209	[T/C]	BOT	TOP	A	B	A	G	A	G	B
ARS-BFGL-BAC-33164	786	2	25638543	[A/G]	TOP	TOP	A	B	A	G	A	G	NA
ARS-BFGL-BAC-33169	787	2	29812959	[A/G]	TOP	TOP	A	B	A	G	A	G	B
ARS-BFGL-BAC-33235	788	2	30748673	[T/C]	BOT	TOP	A	B	A	G	A	G	NA
ARS-BFGL-BAC-33244	789	22	9550422	[A/G]	TOP	TOP	A	B	A	G	A	G	NA
ARS-BFGL-BAC-33314	790	22	41537351	[A/C]	TOP	TOP	A	B	A	C	A	C	NA
ARS-BFGL-BAC-33343	791	21	19832171	[T/C]	BOT	TOP	A	B	A	G	A	G	B
ARS-BFGL-BAC-33346	792	2	14165755	[T/C]	BOT	BOT	A	B	A	G	T	C	NA
ARS-BFGL-BAC-33348	793	16	28999146	[T/C]	BOT	TOP	A	B	A	G	A	G	NA
ARS-BFGL-BAC-33349	794	16	29113588	[G/C]	BOT	BOT	A	B	C	G	G	C	A
ARS-BFGL-BAC-33387	795	16	34482706	[A/G]	TOP	BOT	A	B	A	G	T	C	NA
ARS-BFGL-BAC-33390	796	16	57380464	[A/G]	TOP	TOP	A	B	A	G	A	G	B
ARS-BFGL-BAC-33412	797	17	1715231	[T/C]	BOT	BOT	A	B	A	G	T	C	B
ARS-BFGL-BAC-33415	798	1	79009807	[T/C]	BOT	TOP	A	B	A	G	A	G	A
ARS-BFGL-BAC-33541	799	15	47336499	[A/G]	TOP	TOP	A	B	A	G	A	G	A
ARS-BFGL-BAC-33563	800	19	57017362	[A/G]	TOP	TOP	A	B	A	G	A	G	NA
ARS-BFGL-BAC-33576	801	18	20608941	[T/C]	BOT	BOT	A	B	A	G	T	C	A
ARS-BFGL-BAC-33579	802	18	21250173	[T/C]	BOT	BOT	A	B	A	G	T	C	NA
ARS-BFGL-BAC-33583	803	18	28734924	[T/C]	BOT	BOT	A	B	A	G	T	C	NA
ARS-BFGL-BAC-33645	804	20	18413770	[T/C]	BOT	TOP	A	B	A	G	A	G	NA
ARS-BFGL-BAC-33648	805	20	18442538	[T/C]	BOT	TOP	A	B	A	G	A	G	B
ARS-BFGL-BAC-3365	806	25	33391370	[T/G]	BOT	TOP	A	B	A	C	A	C	NA
ARS-BFGL-BAC-33650	807	20	18816950	[A/G]	TOP	BOT	A	B	A	G	T	C	A
ARS-BFGL-BAC-33651	808	20	19145580	[T/A]	BOT	TOP	A	B	A	T	A	T	A
ARS-BFGL-BAC-33668	809	20	40301530	[A/C]	TOP	BOT	A	B	A	C	T	G	NA
ARS-BFGL-BAC-33670	810	20	41524528	[T/C]	BOT	BOT	A	B	A	G	T	C	B
ARS-BFGL-BAC-33671	811	20	41576197	[T/C]	BOT	BOT	A	B	A	G	T	C	B
ARS-BFGL-BAC-33672	812	20	41652239	[A/C]	TOP	BOT	A	B	A	C	T	G	NA
ARS-BFGL-BAC-33692	813	20	43568636	[T/G]	BOT	TOP	A	B	A	C	A	C	B
ARS-BFGL-BAC-33704	814	2	10192170	[T/G]	BOT	BOT	A	B	A	C	T	G	A
ARS-BFGL-BAC-33707	815	2	113098322	[A/G]	TOP	BOT	A	B	A	G	T	C	B
ARS-BFGL-BAC-33719	816	19	30108582	[T/C]	BOT	TOP	A	B	A	G	A	G	A
ARS-BFGL-BAC-33738	817	1	99622053	[A/T]	TOP	TOP	A	B	A	T	A	T	B
ARS-BFGL-BAC-33742	818	1	99552129	[A/G]	TOP	BOT	A	B	A	G	T	C	B
ARS-BFGL-BAC-33744	819	19	33941547	[A/G]	TOP	TOP	A	B	A	G	A	G	B
ARS-BFGL-BAC-33747	820	17	9128007	[T/C]	BOT	TOP	A	B	A	G	A	G	NA
ARS-BFGL-BAC-33749	821	18	17659879	[A/G]	TOP	TOP	A	B	A	G	A	G	B
ARS-BFGL-BAC-33752	822	1	85595824	[T/G]	BOT	BOT	A	B	A	C	T	G	B
ARS-BFGL-BAC-33779	823	18	53281931	[T/C]	BOT	BOT	A	B	A	G	T	C	B
ARS-BFGL-BAC-33842	824	2	31050929	[A/C]	TOP	BOT	A	B	A	C	T	G	A
ARS-BFGL-BAC-33978	825	2	14525350	[T/C]	BOT	TOP	A	B	A	G	A	G	B
ARS-BFGL-BAC-33979	826	21	37564877	[T/A]	BOT	TOP	A	B	A	T	A	T	B
ARS-BFGL-BAC-34001	827	1	73984119	[T/G]	BOT	TOP	A	B	A	C	A	C	A
ARS-BFGL-BAC-34029	828	17	16003681	[T/C]	BOT	TOP	A	B	A	G	A	G	NA
ARS-BFGL-BAC-34037	829	17	18338185	[T/C]	BOT	BOT	A	B	A	G	T	C	NA
ARS-BFGL-BAC-34039	830	17	18471053	[A/G]	TOP	TOP	A	B	A	G	A	G	A
ARS-BFGL-BAC-34040	831	17	18764770	[T/G]	BOT	BOT	A	B	A	C	T	G	NA
ARS-BFGL-BAC-34046	832	17	19184418	[A/G]	TOP	TOP	A	B	A	G	A	G	NA
ARS-BFGL-BAC-34052	833	17	51051583	[A/G]	TOP	TOP	A	B	A	G	A	G	B
ARS-BFGL-BAC-34060	834	17	54836125	[A/C]	TOP	BOT	A	B	A	C	T	G	B
ARS-BFGL-BAC-34063	835	17	53967748	[A/T]	TOP	BOT	A	B	A	T	T	A	A
ARS-BFGL-BAC-34193	836	18	27555747	[A/G]	TOP	BOT	A	B	A	G	T	C	B
ARS-BFGL-BAC-34194	837	18	27235807	[A/G]	TOP	BOT	A	B	A	G	T	C	A
ARS-BFGL-BAC-34195	838	18	26822971	[C/G]	TOP	BOT	A	B	C	G	G	C	B
ARS-BFGL-BAC-34198	839	18	26439537	[C/G]	TOP	BOT	A	B	C	G	G	C	B
ARS-BFGL-BAC-34208	840	1	86351590	[A/G]	TOP	TOP	A	B	A	G	A	G	A
ARS-BFGL-BAC-34277	841	20	1961868	[T/C]	BOT	TOP	A	B	A	G	A	G	B
ARS-BFGL-BAC-34291	842	20	51817120	[T/C]	BOT	TOP	A	B	A	G	A	G	NA
ARS-BFGL-BAC-34293	843	20	53571599	[A/G]	TOP	TOP	A	B	A	G	A	G	B
ARS-BFGL-BAC-34302	844	20	60191133	[T/C]	BOT	BOT	A	B	A	G	T	C	NA
ARS-BFGL-BAC-34303	845	20	60954990	[A/C]	TOP	BOT	A	B	A	C	T	G	A
ARS-BFGL-BAC-34317	846	2	111335667	[T/G]	BOT	BOT	A	B	A	C	T	G	B
ARS-BFGL-BAC-34335	847	2	111315241	[T/C]	BOT	TOP	A	B	A	G	A	G	B
ARS-BFGL-BAC-34362	848	17	10062461	[T/C]	BOT	TOP	A	B	A	G	A	G	NA
ARS-BFGL-BAC-34372	849	17	10405916	[A/G]	TOP	TOP	A	B	A	G	A	G	B
ARS-BFGL-BAC-34380	850	17	10618805	[A/G]	TOP	TOP	A	B	A	G	A	G	NA
ARS-BFGL-BAC-3449	851	25	35105351	[T/C]	BOT	BOT	A	B	A	G	T	C	NA
ARS-BFGL-BAC-34509	852	21	58299445	[A/G]	TOP	TOP	A	B	A	G	A	G	A
ARS-BFGL-BAC-34543	853	21	7784939	[T/C]	BOT	TOP	A	B	A	G	A	G	NA
ARS-BFGL-BAC-34544	854	21	8060649	[T/G]	BOT	BOT	A	B	A	C	T	G	B
ARS-BFGL-BAC-34557	855	21	33948119	[A/G]	TOP	BOT	A	B	A	G	T	C	A
ARS-BFGL-BAC-34585	856	21	62245543	[T/C]	BOT	TOP	A	B	A	G	A	G	B
ARS-BFGL-BAC-34612	857	21	49849644	[A/G]	TOP	TOP	A	B	A	G	A	G	NA
ARS-BFGL-BAC-34613	858	21	49949243	[T/C]	BOT	BOT	A	B	A	G	T	C	B
ARS-BFGL-BAC-34614	859	21	50013663	[T/C]	BOT	TOP	A	B	A	G	A	G	NA
ARS-BFGL-BAC-34653	860	17	42082059	[A/G]	TOP	BOT	A	B	A	G	T	C	NA
ARS-BFGL-BAC-34666	861	17	38467666	[A/G]	TOP	TOP	A	B	A	G	A	G	NA
ARS-BFGL-BAC-34676	862	17	57172637	[A/G]	TOP	BOT	A	B	A	G	T	C	B
ARS-BFGL-BAC-34682	863	1	950841	[T/C]	BOT	BOT	A	B	A	G	T	C	NA
ARS-BFGL-BAC-34694	864	16	58650800	[T/C]	BOT	BOT	A	B	A	G	T	C	A
ARS-BFGL-BAC-34696	865	16	58895036	[A/G]	TOP	TOP	A	B	A	G	A	G	A
ARS-BFGL-BAC-34703	866	16	64359255	[T/C]	BOT	BOT	A	B	A	G	T	C	NA
ARS-BFGL-BAC-34776	867	15	26790090	[A/G]	TOP	BOT	A	B	A	G	T	C	B
ARS-BFGL-BAC-34781	868	15	29518222	[A/G]	TOP	BOT	A	B	A	G	T	C	B
ARS-BFGL-BAC-34783	869	15	31469036	[T/G]	BOT	TOP	A	B	A	C	A	C	A
ARS-BFGL-BAC-34877	870	20	43511650	[T/C]	BOT	TOP	A	B	A	G	A	G	NA
ARS-BFGL-BAC-34879	871	20	39422828	[T/C]	BOT	BOT	A	B	A	G	T	C	B
ARS-BFGL-BAC-3491	872	14	27545335	[A/C]	TOP	TOP	A	B	A	C	A	C	B
ARS-BFGL-BAC-34915	873	20	61802831	[T/C]	BOT	TOP	A	B	A	G	A	G	B
ARS-BFGL-BAC-34933	874	2	113483502	[A/G]	TOP	BOT	A	B	A	G	T	C	A
ARS-BFGL-BAC-34939	875	2	114317194	[T/C]	BOT	TOP	A	B	A	G	A	G	B
ARS-BFGL-BAC-34942	876	2	114750290	[A/C]	TOP	BOT	A	B	A	C	T	G	A
ARS-BFGL-BAC-34982	877	21	17763145	[T/C]	BOT	BOT	A	B	A	G	T	C	NA
ARS-BFGL-BAC-34984	878	21	17740672	[T/C]	BOT	TOP	A	B	A	G	A	G	B
ARS-BFGL-BAC-34996	879	18	42490530	[A/G]	TOP	BOT	A	B	A	G	T	C	A
ARS-BFGL-BAC-35025	880	18	48038041	[A/G]	TOP	TOP	A	B	A	G	A	G	B
ARS-BFGL-BAC-35026	881	18	48150900	[G/C]	BOT	TOP	A	B	C	G	C	G	B
ARS-BFGL-BAC-35028	882	0	0	[T/C]	BOT	BOT	A	B	A	G	T	C	B
ARS-BFGL-BAC-35051	883	19	48209594	[A/G]	TOP	BOT	A	B	A	G	T	C	NA
ARS-BFGL-BAC-35052	884	19	48280175	[A/G]	TOP	TOP	A	B	A	G	A	G	NA
ARS-BFGL-BAC-35063	885	19	49398678	[A/C]	TOP	TOP	A	B	A	C	A	C	A
ARS-BFGL-BAC-35103	886	22	33469183	[A/G]	TOP	BOT	A	B	A	G	T	C	A
ARS-BFGL-BAC-35112	887	2	20526860	[A/G]	TOP	TOP	A	B	A	G	A	G	B
ARS-BFGL-BAC-35121	888	2	19772912	[T/C]	BOT	BOT	A	B	A	G	T	C	A
ARS-BFGL-BAC-35128	889	22	13108382	[T/C]	BOT	TOP	A	B	A	G	A	G	A
ARS-BFGL-BAC-35143	890	22	41480732	[T/C]	BOT	BOT	A	B	A	G	T	C	NA
ARS-BFGL-BAC-35148	891	2	2043096	[A/C]	TOP	TOP	A	B	A	C	A	C	B
ARS-BFGL-BAC-35149	892	21	64261331	[T/C]	BOT	BOT	A	B	A	G	T	C	NA
ARS-BFGL-BAC-35183	893	22	26458795	[A/G]	TOP	TOP	A	B	A	G	A	G	NA
ARS-BFGL-BAC-35185	894	2	26404410	[T/G]	BOT	TOP	A	B	A	C	A	C	A
ARS-BFGL-BAC-35201	895	21	30281682	[A/C]	TOP	BOT	A	B	A	C	T	G	NA
ARS-BFGL-BAC-35204	896	21	57796630	[A/G]	TOP	BOT	A	B	A	G	T	C	B
ARS-BFGL-BAC-35219	897	23	29316835	[T/C]	BOT	BOT	A	B	A	G	T	C	B
ARS-BFGL-BAC-35243	898	24	34702292	[T/C]	BOT	TOP	A	B	A	G	A	G	NA
ARS-BFGL-BAC-35245	899	2	48282793	[A/G]	TOP	BOT	A	B	A	G	T	C	B
ARS-BFGL-BAC-35256	900	24	55136356	[T/G]	BOT	TOP	A	B	A	C	A	C	B
ARS-BFGL-BAC-35257	901	24	55262870	[A/G]	TOP	TOP	A	B	A	G	A	G	NA
ARS-BFGL-BAC-35260	902	24	55380898	[A/G]	TOP	TOP	A	B	A	G	A	G	B
ARS-BFGL-BAC-35262	903	24	56564480	[T/C]	BOT	BOT	A	B	A	G	T	C	NA
ARS-BFGL-BAC-35294	904	16	36284584	[T/G]	BOT	TOP	A	B	A	C	A	C	A
ARS-BFGL-BAC-35296	905	16	35788829	[T/C]	BOT	BOT	A	B	A	G	T	C	B
ARS-BFGL-BAC-35298	906	16	37611108	[C/G]	TOP	TOP	A	B	C	G	C	G	A
ARS-BFGL-BAC-35310	907	16	65144838	[T/A]	BOT	TOP	A	B	A	T	A	T	NA
ARS-BFGL-BAC-35312	908	16	65257286	[A/G]	TOP	TOP	A	B	A	G	A	G	B
ARS-BFGL-BAC-35318	909	16	66863251	[A/G]	TOP	TOP	A	B	A	G	A	G	A
ARS-BFGL-BAC-35319	910	16	68107424	[A/G]	TOP	TOP	A	B	A	G	A	G	NA
ARS-BFGL-BAC-35320	911	16	4158997	[A/G]	TOP	BOT	A	B	A	G	T	C	NA
ARS-BFGL-BAC-35326	912	16	69499076	[A/C]	TOP	BOT	A	B	A	C	T	G	B
ARS-BFGL-BAC-35331	913	16	70494400	[T/C]	BOT	BOT	A	B	A	G	T	C	B
ARS-BFGL-BAC-35332	914	1	71349186	[T/C]	BOT	TOP	A	B	A	G	A	G	NA
ARS-BFGL-BAC-35338	915	16	71773792	[T/C]	BOT	TOP	A	B	A	G	A	G	B
ARS-BFGL-BAC-35339	916	17	19235731	[A/G]	TOP	TOP	A	B	A	G	A	G	A
ARS-BFGL-BAC-35343	917	17	19936263	[A/G]	TOP	BOT	A	B	A	G	T	C	A
ARS-BFGL-BAC-35394	918	15	33219702	[A/G]	TOP	BOT	A	B	A	G	T	C	A
ARS-BFGL-BAC-35397	919	9	21734950	[T/C]	BOT	TOP	A	B	A	G	A	G	NA
ARS-BFGL-BAC-35399	920	15	5422689	[A/C]	TOP	TOP	A	B	A	C	A	C	B
ARS-BFGL-BAC-35455	921	18	20483944	[A/G]	TOP	BOT	A	B	A	G	T	C	NA
ARS-BFGL-BAC-35457	922	18	53591660	[A/G]	TOP	TOP	A	B	A	G	A	G	A
ARS-BFGL-BAC-35461	923	18	49655877	[T/C]	BOT	BOT	A	B	A	G	T	C	B
ARS-BFGL-BAC-35519	924	20	39878312	[T/C]	BOT	TOP	A	B	A	G	A	G	NA
ARS-BFGL-BAC-35548	925	2	116477222	[T/C]	BOT	TOP	A	B	A	G	A	G	A
ARS-BFGL-BAC-35552	926	2	12823369	[A/G]	TOP	TOP	A	B	A	G	A	G	A
ARS-BFGL-BAC-35577	927	20	16214553	[A/G]	TOP	BOT	A	B	A	G	T	C	B
ARS-BFGL-BAC-35584	928	20	22542386	[T/C]	BOT	BOT	A	B	A	G	T	C	A
ARS-BFGL-BAC-35593	929	17	69703894	[A/G]	TOP	TOP	A	B	A	G	A	G	B
ARS-BFGL-BAC-35623	930	17	71352459	[A/G]	TOP	BOT	A	B	A	G	T	C	NA
ARS-BFGL-BAC-35628	931	18	7152273	[A/G]	TOP	BOT	A	B	A	G	T	C	A
ARS-BFGL-BAC-35671	932	19	46655940	[T/C]	BOT	BOT	A	B	A	G	T	C	NA
ARS-BFGL-BAC-35672	933	19	49627477	[T/C]	BOT	BOT	A	B	A	G	T	C	A
ARS-BFGL-BAC-35691	934	18	19299414	[T/C]	BOT	TOP	A	B	A	G	A	G	B
ARS-BFGL-BAC-35698	935	18	19264846	[T/G]	BOT	BOT	A	B	A	C	T	G	A
ARS-BFGL-BAC-3570	936	1	68373678	[A/G]	TOP	BOT	A	B	A	G	T	C	NA
ARS-BFGL-BAC-35711	937	22	35115756	[G/C]	BOT	BOT	A	B	C	G	G	C	A
ARS-BFGL-BAC-35732	938	22	36548339	[A/G]	TOP	TOP	A	B	A	G	A	G	A
ARS-BFGL-BAC-35737	939	22	38144146	[A/G]	TOP	TOP	A	B	A	G	A	G	B
ARS-BFGL-BAC-3574	940	16	25529322	[T/C]	BOT	TOP	A	B	A	G	A	G	B
ARS-BFGL-BAC-35748	941	22	28374530	[T/C]	BOT	TOP	A	B	A	G	A	G	B
ARS-BFGL-BAC-35754	942	22	27794006	[A/G]	TOP	TOP	A	B	A	G	A	G	B
ARS-BFGL-BAC-3576	943	16	26818129	[A/T]	TOP	TOP	A	B	A	T	A	T	A
ARS-BFGL-BAC-35760	944	22	31409974	[T/C]	BOT	TOP	A	B	A	G	A	G	NA
ARS-BFGL-BAC-35770	945	22	29655985	[T/C]	BOT	BOT	A	B	A	G	T	C	NA
ARS-BFGL-BAC-35859	946	23	4590972	[A/G]	TOP	TOP	A	B	A	G	A	G	A
ARS-BFGL-BAC-3588	947	15	79146349	[A/G]	TOP	TOP	A	B	A	G	A	G	NA
ARS-BFGL-BAC-35928	948	2	103890577	[T/G]	BOT	TOP	A	B	A	C	A	C	A
ARS-BFGL-BAC-35929	949	2	103731623	[A/T]	TOP	TOP	A	B	A	T	A	T	B
ARS-BFGL-BAC-35948	950	0	0	[T/C]	BOT	BOT	A	B	A	G	T	C	A
ARS-BFGL-BAC-35952	951	17	20430382	[A/G]	TOP	BOT	A	B	A	G	T	C	NA
ARS-BFGL-BAC-35955	952	17	20455179	[A/T]	TOP	TOP	A	B	A	T	A	T	A
ARS-BFGL-BAC-35962	953	17	22036567	[T/A]	BOT	BOT	A	B	A	T	T	A	B
ARS-BFGL-BAC-35963	954	17	22358699	[T/C]	BOT	TOP	A	B	A	G	A	G	NA
ARS-BFGL-BAC-35968	955	17	22713714	[A/G]	TOP	TOP	A	B	A	G	A	G	A
ARS-BFGL-BAC-35969	956	17	22820344	[A/G]	TOP	TOP	A	B	A	G	A	G	B
ARS-BFGL-BAC-35973	957	17	21665559	[T/C]	BOT	BOT	A	B	A	G	T	C	NA
ARS-BFGL-BAC-35979	958	17	21588649	[A/G]	TOP	TOP	A	B	A	G	A	G	B
ARS-BFGL-BAC-35984	959	17	60094033	[T/C]	BOT	BOT	A	B	A	G	T	C	B
ARS-BFGL-BAC-35987	960	17	60584522	[T/C]	BOT	TOP	A	B	A	G	A	G	B
ARS-BFGL-BAC-3603	961	23	33804325	[T/G]	BOT	BOT	A	B	A	C	T	G	B
ARS-BFGL-BAC-3605	962	23	33781781	[T/C]	BOT	BOT	A	B	A	G	T	C	B
ARS-BFGL-BAC-36069	963	18	7972387	[A/G]	TOP	BOT	A	B	A	G	T	C	NA
ARS-BFGL-BAC-36087	964	18	56824366	[T/C]	BOT	BOT	A	B	A	G	T	C	NA
ARS-BFGL-BAC-36098	965	1	90689913	[A/G]	TOP	TOP	A	B	A	G	A	G	A
ARS-BFGL-BAC-36123	966	19	57149037	[A/G]	TOP	BOT	A	B	A	G	T	C	A
ARS-BFGL-BAC-36180	967	19	12892995	[T/G]	BOT	BOT	A	B	A	C	T	G	A
ARS-BFGL-BAC-36190	968	20	24179723	[A/G]	TOP	BOT	A	B	A	G	T	C	A
ARS-BFGL-BAC-36198	969	20	25850728	[T/C]	BOT	TOP	A	B	A	G	A	G	A
ARS-BFGL-BAC-36213	970	20	26500286	[A/G]	TOP	TOP	A	B	A	G	A	G	B
ARS-BFGL-BAC-36215	971	20	27714844	[A/C]	TOP	BOT	A	B	A	C	T	G	NA
ARS-BFGL-BAC-36220	972	20	27928617	[A/G]	TOP	BOT	A	B	A	G	T	C	A
ARS-BFGL-BAC-36239	973	18	21605891	[A/G]	TOP	BOT	A	B	A	G	T	C	NA
ARS-BFGL-BAC-3624	974	23	4919515	[T/G]	BOT	BOT	A	B	A	C	T	G	B
ARS-BFGL-BAC-36240	975	18	21714679	[A/G]	TOP	BOT	A	B	A	G	T	C	B
ARS-BFGL-BAC-36256	976	18	22687235	[A/G]	TOP	TOP	A	B	A	G	A	G	A
ARS-BFGL-BAC-36257	977	18	32132374	[T/G]	BOT	BOT	A	B	A	C	T	G	A
ARS-BFGL-BAC-36260	978	18	32393675	[T/C]	BOT	TOP	A	B	A	G	A	G	B
ARS-BFGL-BAC-36274	979	19	22534986	[G/C]	BOT	TOP	A	B	C	G	C	G	B
ARS-BFGL-BAC-36285	980	19	34229311	[A/C]	TOP	BOT	A	B	A	C	T	G	B
ARS-BFGL-BAC-3633	981	2	35936557	[A/G]	TOP	BOT	A	B	A	G	T	C	NA
ARS-BFGL-BAC-3637	982	23	10935005	[A/G]	TOP	BOT	A	B	A	G	T	C	B
ARS-BFGL-BAC-36395	983	23	45882034	[A/G]	TOP	TOP	A	B	A	G	A	G	B
ARS-BFGL-BAC-36398	984	23	45902421	[T/C]	BOT	BOT	A	B	A	G	T	C	NA
ARS-BFGL-BAC-36400	985	23	47040907	[A/G]	TOP	BOT	A	B	A	G	T	C	NA
ARS-BFGL-BAC-36416	986	23	50923511	[T/C]	BOT	BOT	A	B	A	G	T	C	B
ARS-BFGL-BAC-36464	987	24	61631363	[A/G]	TOP	TOP	A	B	A	G	A	G	A
ARS-BFGL-BAC-36465	988	24	61427213	[T/C]	BOT	TOP	A	B	A	G	A	G	A
ARS-BFGL-BAC-3648	989	23	4884836	[A/G]	TOP	TOP	A	B	A	G	A	G	A
ARS-BFGL-BAC-36545	990	25	11103902	[A/G]	TOP	BOT	A	B	A	G	T	C	B
ARS-BFGL-BAC-36572	991	1	74219065	[A/C]	TOP	BOT	A	B	A	C	T	G	A
ARS-BFGL-BAC-36594	992	17	65547385	[A/G]	TOP	TOP	A	B	A	G	A	G	B
ARS-BFGL-BAC-36611	993	17	66206057	[T/C]	BOT	BOT	A	B	A	G	T	C	B
ARS-BFGL-BAC-36617	994	17	62623054	[T/C]	BOT	BOT	A	B	A	G	T	C	A
ARS-BFGL-BAC-36625	995	17	64982245	[A/G]	TOP	BOT	A	B	A	G	T	C	B
ARS-BFGL-BAC-36626	996	17	64843236	[A/G]	TOP	TOP	A	B	A	G	A	G	A
ARS-BFGL-BAC-36717	997	19	27887581	[T/C]	BOT	BOT	A	B	A	G	T	C	NA
ARS-BFGL-BAC-36729	998	19	28023468	[A/C]	TOP	TOP	A	B	A	C	A	C	NA
ARS-BFGL-BAC-36798	999	19	12944800	[A/G]	TOP	BOT	A	B	A	G	T	C	B
ARS-BFGL-BAC-36831	1000	20	64448031	[T/C]	BOT	BOT	A	B	A	G	T	C	NA
ARS-BFGL-BAC-36834	1001	20	64990576	[A/G]	TOP	TOP	A	B	A	G	A	G	NA
ARS-BFGL-BAC-36842	1002	20	55395520	[T/G]	BOT	BOT	A	B	A	C	T	G	A
ARS-BFGL-BAC-36844	1003	20	66128898	[A/G]	TOP	BOT	A	B	A	G	T	C	NA
ARS-BFGL-BAC-36852	1004	20	65715521	[T/C]	BOT	TOP	A	B	A	G	A	G	A
ARS-BFGL-BAC-36856	1005	20	63407185	[T/C]	BOT	BOT	A	B	A	G	T	C	NA
ARS-BFGL-BAC-36863	1006	20	8135335	[T/C]	BOT	TOP	A	B	A	G	A	G	NA
ARS-BFGL-BAC-36869	1007	18	34321044	[A/G]	TOP	TOP	A	B	A	G	A	G	B
ARS-BFGL-BAC-36880	1008	1	94090278	[T/C]	BOT	BOT	A	B	A	G	T	C	NA
ARS-BFGL-BAC-36882	1009	1	94053202	[T/C]	BOT	TOP	A	B	A	G	A	G	NA
ARS-BFGL-BAC-36895	1010	1	1078256	[A/G]	TOP	TOP	A	B	A	G	A	G	A
ARS-BFGL-BAC-36898	1011	18	6501699	[T/C]	BOT	TOP	A	B	A	G	A	G	B
ARS-BFGL-BAC-36902	1012	1	95684940	[A/G]	TOP	TOP	A	B	A	G	A	G	NA
ARS-BFGL-BAC-36904	1013	18	1983526	[A/G]	TOP	TOP	A	B	A	G	A	G	B
ARS-BFGL-BAC-36911	1014	1	91718782	[A/G]	TOP	TOP	A	B	A	G	A	G	NA
ARS-BFGL-BAC-36969	1015	18	53498385	[T/G]	BOT	TOP	A	B	A	C	A	C	B
ARS-BFGL-BAC-36975	1016	18	53523446	[T/G]	BOT	TOP	A	B	A	C	A	C	B
ARS-BFGL-BAC-36979	1017	18	53571368	[A/G]	TOP	BOT	A	B	A	G	T	C	NA
ARS-BFGL-BAC-36986	1018	19	27992667	[T/G]	BOT	BOT	A	B	A	C	T	G	A
ARS-BFGL-BAC-37049	1019	24	8051042	[C/G]	TOP	BOT	A	B	C	G	G	C	NA
ARS-BFGL-BAC-37051	1020	2	51854482	[A/T]	TOP	TOP	A	B	A	T	A	T	A
ARS-BFGL-BAC-37052	1021	24	8353424	[A/G]	TOP	TOP	A	B	A	G	A	G	B
ARS-BFGL-BAC-37056	1022	24	8682515	[T/C]	BOT	BOT	A	B	A	G	T	C	A
ARS-BFGL-BAC-37058	1023	24	11587257	[A/G]	TOP	TOP	A	B	A	G	A	G	B
ARS-BFGL-BAC-37060	1024	24	11969012	[A/G]	TOP	TOP	A	B	A	G	A	G	B
ARS-BFGL-BAC-37087	1025	25	11988586	[T/G]	BOT	TOP	A	B	A	C	A	C	B
ARS-BFGL-BAC-3741	1026	25	34055277	[A/G]	TOP	BOT	A	B	A	G	T	C	B
ARS-BFGL-BAC-37538	1027	25	30883697	[A/G]	TOP	BOT	A	B	A	G	T	C	B
ARS-BFGL-BAC-3777	1028	25	30008822	[T/C]	BOT	BOT	A	B	A	G	T	C	NA
ARS-BFGL-BAC-37877	1029	25	11662302	[A/G]	TOP	BOT	A	B	A	G	T	C	B
ARS-BFGL-BAC-37886	1030	25	11682345	[T/G]	BOT	TOP	A	B	A	C	A	C	B
ARS-BFGL-BAC-37937	1031	25	173462	[A/G]	TOP	BOT	A	B	A	G	T	C	NA
ARS-BFGL-BAC-38065	1032	25	33314090	[T/C]	BOT	BOT	A	B	A	G	T	C	A
ARS-BFGL-BAC-38175	1033	25	30905934	[T/G]	BOT	TOP	A	B	A	C	A	C	B
ARS-BFGL-BAC-38208	1034	25	31298619	[T/C]	BOT	BOT	A	B	A	G	T	C	A
ARS-BFGL-BAC-38364	1035	25	34256781	[A/G]	TOP	BOT	A	B	A	G	T	C	B
ARS-BFGL-BAC-38727	1036	25	41425145	[A/G]	TOP	BOT	A	B	A	G	T	C	NA
ARS-BFGL-BAC-38752	1037	25	41450464	[T/G]	BOT	TOP	A	B	A	C	A	C	B
ARS-BFGL-BAC-38942	1038	25	34374432	[A/G]	TOP	TOP	A	B	A	G	A	G	NA
ARS-BFGL-BAC-38947	1039	25	34351018	[T/C]	BOT	TOP	A	B	A	G	A	G	B
ARS-BFGL-BAC-40054	1040	25	37006628	[A/C]	TOP	BOT	A	B	A	C	T	G	B
ARS-BFGL-BAC-40065	1041	25	3291315	[T/G]	BOT	BOT	A	B	A	C	T	G	B
ARS-BFGL-BAC-40138	1042	25	38736596	[T/C]	BOT	TOP	A	B	A	G	A	G	B
ARS-BFGL-BAC-40600	1043	25	3202550	[T/G]	BOT	TOP	A	B	A	C	A	C	NA
ARS-BFGL-BAC-40612	1044	25	3231653	[T/C]	BOT	TOP	A	B	A	G	A	G	B
ARS-BFGL-BAC-40619	1045	25	36762088	[T/C]	BOT	TOP	A	B	A	G	A	G	B
ARS-BFGL-BAC-40665	1046	25	3345449	[A/G]	TOP	BOT	A	B	A	G	T	C	B
ARS-BFGL-BAC-41269	1047	25	3078199	[T/G]	BOT	TOP	A	B	A	C	A	C	NA
ARS-BFGL-BAC-41271	1048	25	41040037	[A/G]	TOP	BOT	A	B	A	G	T	C	NA
ARS-BFGL-BAC-41359	1049	25	33958794	[A/G]	TOP	BOT	A	B	A	G	T	C	B
ARS-BFGL-BAC-41571	1050	2	46244844	[A/C]	TOP	BOT	A	B	A	C	T	G	NA
ARS-BFGL-BAC-41574	1051	24	9864505	[A/G]	TOP	TOP	A	B	A	G	A	G	NA
ARS-BFGL-BAC-41588	1052	24	11311755	[T/A]	BOT	TOP	A	B	A	T	A	T	B
ARS-BFGL-BAC-41932	1053	25	33293815	[A/G]	TOP	BOT	A	B	A	G	T	C	A
ARS-BFGL-BAC-41987	1054	25	2957726	[A/G]	TOP	BOT	A	B	A	G	T	C	NA
ARS-BFGL-BAC-42122	1055	25	34193877	[A/G]	TOP	BOT	A	B	A	G	T	C	A
ARS-BFGL-BAC-42130	1056	25	34166184	[T/C]	BOT	TOP	A	B	A	G	A	G	A
ARS-BFGL-BAC-42272	1057	25	27970816	[A/G]	TOP	TOP	A	B	A	G	A	G	B
ARS-BFGL-BAC-42478	1058	25	12386944	[A/G]	TOP	BOT	A	B	A	G	T	C	B
ARS-BFGL-BAC-42496	1059	2	3407803	[A/C]	TOP	BOT	A	B	A	C	T	G	NA
ARS-BFGL-BAC-42500	1060	25	26468456	[A/G]	TOP	BOT	A	B	A	G	T	C	NA
ARS-BFGL-BAC-42506	1061	25	26899864	[A/G]	TOP	TOP	A	B	A	G	A	G	NA
ARS-BFGL-BAC-42642	1062	25	35532374	[A/G]	TOP	BOT	A	B	A	G	T	C	A
ARS-BFGL-BAC-42728	1063	25	31337235	[T/C]	BOT	BOT	A	B	A	G	T	C	NA
ARS-BFGL-BAC-42839	1064	24	4118163	[A/G]	TOP	BOT	A	B	A	G	T	C	NA
ARS-BFGL-BAC-42858	1065	2	33401608	[A/G]	TOP	BOT	A	B	A	G	T	C	NA
ARS-BFGL-BAC-42861	1066	23	4399105	[A/G]	TOP	TOP	A	B	A	G	A	G	NA
ARS-BFGL-BAC-43199	1067	25	33172002	[T/G]	BOT	BOT	A	B	A	C	T	G	NA
ARS-BFGL-BAC-43226	1068	25	34663848	[T/C]	BOT	BOT	A	B	A	G	T	C	NA
ARS-BFGL-BAC-43250	1069	25	35368558	[A/C]	TOP	BOT	A	B	A	C	T	G	B
ARS-BFGL-BAC-43516	1070	23	4996089	[A/G]	TOP	BOT	A	B	A	G	T	C	B
ARS-BFGL-BAC-43557	1071	25	1365841	[A/G]	TOP	TOP	A	B	A	G	A	G	NA
ARS-BFGL-BAC-43578	1072	25	1864761	[T/C]	BOT	BOT	A	B	A	G	T	C	NA
ARS-BFGL-BAC-43754	1073	25	17938228	[A/G]	TOP	BOT	A	B	A	G	T	C	B
ARS-BFGL-BAC-43866	1074	25	33352790	[A/G]	TOP	BOT	A	B	A	G	T	C	NA
ARS-BFGL-BAC-4400	1075	11	58501865	[A/G]	TOP	TOP	A	B	A	G	A	G	A
ARS-BFGL-BAC-4401	1076	1	1735779	[T/C]	BOT	TOP	A	B	A	G	A	G	NA
ARS-BFGL-BAC-4409	1077	14	83178222	[T/C]	BOT	BOT	A	B	A	G	T	C	NA
ARS-BFGL-BAC-44117	1078	23	36070248	[T/C]	BOT	TOP	A	B	A	G	A	G	B
ARS-BFGL-BAC-44119	1079	23	37371706	[T/C]	BOT	TOP	A	B	A	G	A	G	B
ARS-BFGL-BAC-44120	1080	23	5212261	[T/C]	BOT	TOP	A	B	A	G	A	G	A
ARS-BFGL-BAC-44125	1081	23	38105202	[T/C]	BOT	TOP	A	B	A	G	A	G	B
ARS-BFGL-BAC-44134	1082	24	9251349	[T/C]	BOT	BOT	A	B	A	G	T	C	A
ARS-BFGL-BAC-44142	1083	24	17513135	[T/C]	BOT	BOT	A	B	A	G	T	C	A
ARS-BFGL-BAC-44145	1084	24	17094736	[T/C]	BOT	BOT	A	B	A	G	T	C	B
ARS-BFGL-BAC-44155	1085	24	17295136	[A/G]	TOP	BOT	A	B	A	G	T	C	B
ARS-BFGL-BAC-44214	1086	25	1404930	[T/G]	BOT	BOT	A	B	A	C	T	G	B
ARS-BFGL-BAC-44569	1087	25	3022275	[T/C]	BOT	TOP	A	B	A	G	A	G	A
ARS-BFGL-BAC-44697	1088	25	34112565	[A/G]	TOP	TOP	A	B	A	G	A	G	B
ARS-BFGL-BAC-44757	1089	2	930360	[A/G]	TOP	BOT	A	B	A	G	T	C	B
ARS-BFGL-BAC-44758	1090	24	17374214	[A/G]	TOP	BOT	A	B	A	G	T	C	A
ARS-BFGL-BAC-44760	1091	24	18535221	[A/C]	TOP	TOP	A	B	A	C	A	C	NA
ARS-BFGL-BAC-44781	1092	24	40790931	[A/G]	TOP	BOT	A	B	A	G	T	C	A
ARS-BFGL-BAC-44783	1093	24	40983360	[A/C]	TOP	TOP	A	B	A	C	A	C	NA
ARS-BFGL-BAC-44792	1094	24	41904983	[A/C]	TOP	BOT	A	B	A	C	T	G	NA
ARS-BFGL-BAC-4501	1095	2	32355749	[T/C]	BOT	TOP	A	B	A	G	A	G	B
ARS-BFGL-BAC-4502	1096	22	24181857	[T/C]	BOT	TOP	A	B	A	G	A	G	NA
ARS-BFGL-BAC-45112	1097	25	33463169	[A/G]	TOP	TOP	A	B	A	G	A	G	NA
ARS-BFGL-BAC-4514	1098	18	39010804	[T/G]	BOT	TOP	A	B	A	C	A	C	B
ARS-BFGL-BAC-45216	1099	25	30798486	[T/G]	BOT	TOP	A	B	A	C	A	C	B
ARS-BFGL-BAC-45231	1100	25	30824927	[A/C]	TOP	TOP	A	B	A	C	A	C	B
ARS-BFGL-BAC-45301	1101	25	33653400	[T/C]	BOT	BOT	A	B	A	G	T	C	NA
ARS-BFGL-BAC-45400	1102	24	43232615	[T/C]	BOT	TOP	A	B	A	G	A	G	B
ARS-BFGL-BAC-45401	1103	24	43266910	[A/G]	TOP	BOT	A	B	A	G	T	C	B
ARS-BFGL-BAC-45402	1104	24	45385174	[T/C]	BOT	BOT	A	B	A	G	T	C	A
ARS-BFGL-BAC-45404	1105	24	45539162	[A/G]	TOP	TOP	A	B	A	G	A	G	B
ARS-BFGL-BAC-45629	1106	25	1106645	[A/G]	TOP	TOP	A	B	A	G	A	G	B
ARS-BFGL-BAC-45843	1107	25	30862640	[T/C]	BOT	BOT	A	B	A	G	T	C	A
ARS-BFGL-BAC-46051	1108	23	4455923	[A/G]	TOP	BOT	A	B	A	G	T	C	NA
ARS-BFGL-BAC-46072	1109	23	34140013	[A/C]	TOP	TOP	A	B	A	C	A	C	A
ARS-BFGL-BAC-46073	1110	23	34187768	[A/T]	TOP	TOP	A	B	A	T	A	T	NA
ARS-BFGL-BAC-46082	1111	25	1233105	[A/G]	TOP	TOP	A	B	A	G	A	G	NA
ARS-BFGL-BAC-46087	1112	25	12044822	[T/C]	BOT	BOT	A	B	A	G	T	C	B
ARS-BFGL-BAC-46490	1113	25	31719299	[A/G]	TOP	TOP	A	B	A	G	A	G	B
ARS-BFGL-BAC-46684	1114	23	40366428	[A/C]	TOP	BOT	A	B	A	C	T	G	NA
ARS-BFGL-BAC-46707	1115	23	5756655	[A/C]	TOP	BOT	A	B	A	C	T	G	A
ARS-BFGL-BAC-46928	1116	25	21018440	[A/G]	TOP	BOT	A	B	A	G	T	C	B
ARS-BFGL-BAC-46941	1117	25	21290132	[T/G]	BOT	TOP	A	B	A	C	A	C	A
ARS-BFGL-BAC-46971	1118	25	33626520	[A/G]	TOP	TOP	A	B	A	G	A	G	B
ARS-BFGL-BAC-46973	1119	25	2848839	[T/C]	BOT	BOT	A	B	A	G	T	C	B
ARS-BFGL-BAC-46980	1120	25	33603349	[T/C]	BOT	TOP	A	B	A	G	A	G	NA
ARS-BFGL-BAC-47077	1121	25	35164634	[A/G]	TOP	BOT	A	B	A	G	T	C	NA
ARS-BFGL-BAC-47182	1122	25	30932943	[T/C]	BOT	TOP	A	B	A	G	A	G	B
ARS-BFGL-BAC-47208	1123	25	31252739	[T/C]	BOT	BOT	A	B	A	G	T	C	B
ARS-BFGL-BAC-47267	1124	25	41122193	[T/G]	BOT	TOP	A	B	A	C	A	C	NA
ARS-BFGL-BAC-47313	1125	25	41213862	[T/C]	BOT	BOT	A	B	A	G	T	C	NA
ARS-BFGL-BAC-47323	1126	24	20359135	[T/C]	BOT	BOT	A	B	A	G	T	C	A
ARS-BFGL-BAC-47330	1127	2	47339483	[A/G]	TOP	TOP	A	B	A	G	A	G	NA
ARS-BFGL-BAC-47338	1128	24	21384458	[T/C]	BOT	BOT	A	B	A	G	T	C	B
ARS-BFGL-BAC-47350	1129	24	22146057	[A/G]	TOP	TOP	A	B	A	G	A	G	NA
ARS-BFGL-BAC-48130	1130	25	41871343	[T/C]	BOT	BOT	A	B	A	G	T	C	B
ARS-BFGL-BAC-4819	1131	16	20663521	[A/G]	TOP	BOT	A	B	A	G	T	C	B
ARS-BFGL-BAC-4843	1132	18	47929066	[A/G]	TOP	TOP	A	B	A	G	A	G	B
ARS-BFGL-BAC-4845	1133	22	33446270	[A/G]	TOP	TOP	A	B	A	G	A	G	A
ARS-BFGL-BAC-4867	1134	17	24848457	[A/G]	TOP	BOT	A	B	A	G	T	C	NA
ARS-BFGL-BAC-4996	1135	1	36059447	[A/G]	TOP	BOT	A	B	A	G	T	C	NA
ARS-BFGL-BAC-5060	1136	25	12016412	[T/G]	BOT	TOP	A	B	A	C	A	C	B
ARS-BFGL-BAC-53415	1137	25	41733228	[T/G]	BOT	TOP	A	B	A	C	A	C	NA
ARS-BFGL-BAC-5529	1138	1	138362306	[T/G]	BOT	BOT	A	B	A	C	T	G	A
ARS-BFGL-BAC-5574	1139	25	40990394	[A/G]	TOP	TOP	A	B	A	G	A	G	B
ARS-BFGL-BAC-5675	1140	12	24619280	[A/G]	TOP	BOT	A	B	A	G	T	C	A
ARS-BFGL-BAC-5676	1141	13	15178253	[T/C]	BOT	TOP	A	B	A	G	A	G	A
ARS-BFGL-BAC-5688	1142	1	149514049	[A/C]	TOP	TOP	A	B	A	C	A	C	B
ARS-BFGL-BAC-5690	1143	12	69467211	[T/C]	BOT	TOP	A	B	A	G	A	G	NA
ARS-BFGL-BAC-5705	1144	2	103707675	[A/T]	TOP	TOP	A	B	A	T	A	T	B
ARS-BFGL-BAC-5834	1145	1	26710358	[T/G]	BOT	BOT	A	B	A	C	T	G	NA
ARS-BFGL-BAC-5848	1146	12	68657690	[A/G]	TOP	TOP	A	B	A	G	A	G	B
ARS-BFGL-BAC-5865	1147	23	24117682	[A/G]	TOP	TOP	A	B	A	G	A	G	A
ARS-BFGL-BAC-5877	1148	21	43428936	[T/G]	BOT	BOT	A	B	A	C	T	G	A
ARS-BFGL-BAC-5879	1149	24	52328963	[G/C]	BOT	BOT	A	B	C	G	G	C	NA
ARS-BFGL-BAC-5885	1150	23	31675506	[A/G]	TOP	BOT	A	B	A	G	T	C	B
ARS-BFGL-BAC-589	1151	10	44899012	[A/G]	TOP	TOP	A	B	A	G	A	G	B
ARS-BFGL-BAC-5990	1152	1	131463730	[A/C]	TOP	TOP	A	B	A	C	A	C	B
ARS-BFGL-BAC-6011	1153	13	52241778	[T/G]	BOT	TOP	A	B	A	C	A	C	NA
ARS-BFGL-BAC-6029	1154	21	3809287	[T/G]	BOT	BOT	A	B	A	C	T	G	B
ARS-BFGL-BAC-6030	1155	22	20257375	[T/C]	BOT	BOT	A	B	A	G	T	C	NA
ARS-BFGL-BAC-6039	1156	23	23036905	[A/G]	TOP	BOT	A	B	A	G	T	C	NA
ARS-BFGL-BAC-6085	1157	25	30402896	[A/G]	TOP	TOP	A	B	A	G	A	G	B
ARS-BFGL-BAC-6188	1158	18	38850678	[T/G]	BOT	BOT	A	B	A	C	T	G	NA
ARS-BFGL-BAC-621	1159	10	66022910	[T/C]	BOT	BOT	A	B	A	G	T	C	A
ARS-BFGL-BAC-632	1160	10	35086759	[T/C]	BOT	TOP	A	B	A	G	A	G	B
ARS-BFGL-BAC-6363	1161	1	87100663	[A/G]	TOP	BOT	A	B	A	G	T	C	NA
ARS-BFGL-BAC-6367	1162	21	7594157	[A/G]	TOP	BOT	A	B	A	G	T	C	B
ARS-BFGL-BAC-6368	1163	21	62954780	[A/G]	TOP	BOT	A	B	A	G	T	C	B
ARS-BFGL-BAC-6489	1164	15	58411725	[A/G]	TOP	TOP	A	B	A	G	A	G	NA
ARS-BFGL-BAC-649	1165	1	1312323	[A/G]	TOP	TOP	A	B	A	G	A	G	NA
ARS-BFGL-BAC-6503	1166	15	61528298	[A/C]	TOP	TOP	A	B	A	C	A	C	B
ARS-BFGL-BAC-6513	1167	10	9714655	[A/G]	TOP	BOT	A	B	A	G	T	C	B
ARS-BFGL-BAC-6515	1168	10	98878851	[T/A]	BOT	TOP	A	B	A	T	A	T	NA
ARS-BFGL-BAC-6525	1169	10	92127288	[A/G]	TOP	BOT	A	B	A	G	T	C	NA
ARS-BFGL-BAC-6530	1170	10	93781226	[A/G]	TOP	TOP	A	B	A	G	A	G	B
ARS-BFGL-BAC-6557	1171	1	1234172	[A/C]	TOP	BOT	A	B	A	C	T	G	B
ARS-BFGL-BAC-6558	1172	1	113346075	[A/G]	TOP	BOT	A	B	A	G	T	C	A
ARS-BFGL-BAC-6567	1173	1	11109125	[A/G]	TOP	TOP	A	B	A	G	A	G	NA
ARS-BFGL-BAC-6591	1174	11	46940237	[T/C]	BOT	BOT	A	B	A	G	T	C	NA
ARS-BFGL-BAC-6602	1175	11	47300300	[T/C]	BOT	TOP	A	B	A	G	A	G	B
ARS-BFGL-BAC-6620	1176	11	4267667	[A/C]	TOP	BOT	A	B	A	C	T	G	B
ARS-BFGL-BAC-6636	1177	11	77119759	[T/C]	BOT	TOP	A	B	A	G	A	G	NA
ARS-BFGL-BAC-6641	1178	11	77298454	[A/G]	TOP	BOT	A	B	A	G	T	C	NA
ARS-BFGL-BAC-6642	1179	4	37109034	[A/G]	TOP	TOP	A	B	A	G	A	G	B
ARS-BFGL-BAC-667	1180	11	41428700	[T/G]	BOT	BOT	A	B	A	C	T	G	B
ARS-BFGL-BAC-6679	1181	11	81165878	[A/C]	TOP	BOT	A	B	A	C	T	G	A
ARS-BFGL-BAC-6684	1182	11	81666608	[A/G]	TOP	BOT	A	B	A	G	T	C	A
ARS-BFGL-BAC-6686	1183	1	18831871	[A/C]	TOP	BOT	A	B	A	C	T	G	A
ARS-BFGL-BAC-6735	1184	1	23756881	[T/G]	BOT	BOT	A	B	A	C	T	G	B
ARS-BFGL-BAC-6788	1185	13	17673806	[A/G]	TOP	TOP	A	B	A	G	A	G	NA
ARS-BFGL-BAC-68	1186	2	31242327	[A/G]	TOP	TOP	A	B	A	G	A	G	A
ARS-BFGL-BAC-6831	1187	13	65290688	[A/G]	TOP	TOP	A	B	A	G	A	G	B
ARS-BFGL-BAC-685	1188	1	12996787	[A/G]	TOP	TOP	A	B	A	G	A	G	NA
ARS-BFGL-BAC-693	1189	1	132555764	[A/G]	TOP	TOP	A	B	A	G	A	G	B
ARS-BFGL-BAC-7172	1190	10	73828302	[T/C]	BOT	TOP	A	B	A	G	A	G	A
ARS-BFGL-BAC-7181	1191	10	74273641	[A/G]	TOP	TOP	A	B	A	G	A	G	NA
ARS-BFGL-BAC-7196	1192	1	1264369	[A/C]	TOP	TOP	A	B	A	C	A	C	B
ARS-BFGL-BAC-7198	1193	1	120303037	[A/G]	TOP	BOT	A	B	A	G	T	C	B
ARS-BFGL-BAC-7200	1194	1	120263980	[T/C]	BOT	TOP	A	B	A	G	A	G	A
ARS-BFGL-BAC-7317	1195	1	1983902	[T/C]	BOT	BOT	A	B	A	G	T	C	NA
ARS-BFGL-BAC-7319	1196	11	83972216	[T/C]	BOT	BOT	A	B	A	G	T	C	A
ARS-BFGL-BAC-7321	1197	11	83911173	[A/G]	TOP	TOP	A	B	A	G	A	G	B
ARS-BFGL-BAC-7336	1198	11	84410993	[T/C]	BOT	BOT	A	B	A	G	T	C	B
ARS-BFGL-BAC-7337	1199	11	87081828	[A/G]	TOP	BOT	A	B	A	G	T	C	B
ARS-BFGL-BAC-7349	1200	12	8839027	[A/G]	TOP	TOP	A	B	A	G	A	G	A
ARS-BFGL-BAC-7358	1201	12	9542297	[A/G]	TOP	TOP	A	B	A	G	A	G	NA
ARS-BFGL-BAC-7359	1202	1	29763188	[T/C]	BOT	BOT	A	B	A	G	T	C	B
ARS-BFGL-BAC-7373	1203	12	80460375	[A/G]	TOP	TOP	A	B	A	G	A	G	NA
ARS-BFGL-BAC-7384	1204	12	85654650	[A/G]	TOP	TOP	A	B	A	G	A	G	B
ARS-BFGL-BAC-7442	1205	13	18297392	[A/G]	TOP	BOT	A	B	A	G	T	C	B
ARS-BFGL-BAC-7460	1206	13	2037295	[T/C]	BOT	TOP	A	B	A	G	A	G	NA
ARS-BFGL-BAC-7467	1207	13	21590166	[A/G]	TOP	BOT	A	B	A	G	T	C	NA
ARS-BFGL-BAC-7480	1208	13	52385712	[A/C]	TOP	BOT	A	B	A	C	T	G	NA
ARS-BFGL-BAC-7483	1209	1	39053558	[A/T]	TOP	BOT	A	B	A	T	T	A	A
ARS-BFGL-BAC-754	1210	1	1712261	[T/C]	BOT	TOP	A	B	A	G	A	G	B
ARS-BFGL-BAC-775	1211	12	6987206	[A/G]	TOP	TOP	A	B	A	G	A	G	B
ARS-BFGL-BAC-779	1212	12	49444893	[T/C]	BOT	BOT	A	B	A	G	T	C	B
ARS-BFGL-BAC-7869	1213	14	34661119	[A/C]	TOP	BOT	A	B	A	C	T	G	NA
ARS-BFGL-BAC-789	1214	13	10590830	[T/G]	BOT	BOT	A	B	A	C	T	G	NA
ARS-BFGL-BAC-802	1215	12	24730929	[A/G]	TOP	BOT	A	B	A	G	T	C	A
ARS-BFGL-BAC-8052	1216	14	23893220	[T/C]	BOT	TOP	A	B	A	G	A	G	B
ARS-BFGL-BAC-806	1217	12	3336894	[A/G]	TOP	BOT	A	B	A	G	T	C	B
ARS-BFGL-BAC-8221	1218	14	12956240	[G/C]	BOT	BOT	A	B	C	G	G	C	B
ARS-BFGL-BAC-8244	1219	14	12850870	[A/C]	TOP	BOT	A	B	A	C	T	G	B
ARS-BFGL-BAC-830	1220	12	44628599	[A/G]	TOP	BOT	A	B	A	G	T	C	NA
ARS-BFGL-BAC-839	1221	13	57320572	[A/C]	TOP	TOP	A	B	A	C	A	C	B
ARS-BFGL-BAC-847	1222	13	64953618	[T/C]	BOT	TOP	A	B	A	G	A	G	NA
ARS-BFGL-BAC-8496	1223	14	32663649	[T/C]	BOT	TOP	A	B	A	G	A	G	NA
ARS-BFGL-BAC-8502	1224	14	6021056	[A/G]	TOP	BOT	A	B	A	G	T	C	NA
ARS-BFGL-BAC-869	1225	13	24645652	[A/C]	TOP	BOT	A	B	A	C	T	G	NA
ARS-BFGL-BAC-8730	1226	14	7926827	[T/C]	BOT	BOT	A	B	A	G	T	C	NA
ARS-BFGL-BAC-874	1227	13	52356626	[T/C]	BOT	BOT	A	B	A	G	T	C	B
ARS-BFGL-BAC-9038	1228	14	2491556	[A/G]	TOP	BOT	A	B	A	G	T	C	NA
ARS-BFGL-BAC-916	1229	13	76841156	[A/G]	TOP	BOT	A	B	A	G	T	C	NA
ARS-BFGL-NGS-1	1230	1	148946228	[A/G]	TOP	BOT	A	B	A	G	T	C	B
ARS-BFGL-NGS-100004	1231	10	13932162	[T/C]	BOT	BOT	A	B	A	G	T	C	A
ARS-BFGL-NGS-100005	1232	1	37862758	[T/C]	BOT	BOT	A	B	A	G	T	C	NA
ARS-BFGL-NGS-100006	1233	23	14215024	[T/C]	BOT	TOP	A	B	A	G	A	G	B
ARS-BFGL-NGS-10001	1234	8	105383901	[A/G]	TOP	TOP	A	B	A	G	A	G	NA
ARS-BFGL-NGS-100012	1235	0	0	[T/C]	BOT	BOT	A	B	A	G	T	C	NA
ARS-BFGL-NGS-100020	1236	11	104790820	[A/G]	TOP	BOT	A	B	A	G	T	C	B
ARS-BFGL-NGS-100023	1237	15	1242901	[T/C]	BOT	TOP	A	B	A	G	A	G	NA
ARS-BFGL-NGS-100024	1238	29	29128377	[T/C]	BOT	TOP	A	B	A	G	A	G	B
ARS-BFGL-NGS-100028	1239	5	86753605	[T/C]	BOT	BOT	A	B	A	G	T	C	A
ARS-BFGL-NGS-100029	1240	18	5473290	[A/G]	TOP	BOT	A	B	A	G	T	C	B
ARS-BFGL-NGS-100042	1241	26	32766500	[T/C]	BOT	BOT	A	B	A	G	T	C	A
ARS-BFGL-NGS-100044	1242	24	49755342	[T/C]	BOT	TOP	A	B	A	G	A	G	NA
ARS-BFGL-NGS-100046	1243	6	61182251	[A/G]	TOP	BOT	A	B	A	G	T	C	B
ARS-BFGL-NGS-100049	1244	12	55021363	[T/C]	BOT	BOT	A	B	A	G	T	C	B
ARS-BFGL-NGS-100050	1245	6	23148412	[A/G]	TOP	BOT	A	B	A	G	T	C	NA
ARS-BFGL-NGS-100055	1246	14	60370199	[A/G]	TOP	TOP	A	B	A	G	A	G	NA
ARS-BFGL-NGS-100056	1247	24	45471120	[A/G]	TOP	BOT	A	B	A	G	T	C	B
ARS-BFGL-NGS-100058	1248	1	29130628	[T/C]	BOT	BOT	A	B	A	G	T	C	A
ARS-BFGL-NGS-100061	1249	4	96694659	[A/G]	TOP	BOT	A	B	A	G	T	C	B
ARS-BFGL-NGS-10007	1250	18	15483066	[A/G]	TOP	TOP	A	B	A	G	A	G	B
ARS-BFGL-NGS-100074	1251	18	54934460	[A/G]	TOP	BOT	A	B	A	G	T	C	B
ARS-BFGL-NGS-100077	1252	2	101835294	[A/G]	TOP	BOT	A	B	A	G	T	C	NA
ARS-BFGL-NGS-100082	1253	7	73572091	[T/C]	BOT	TOP	A	B	A	G	A	G	B
ARS-BFGL-NGS-100083	1254	8	11000294	[T/C]	BOT	TOP	A	B	A	G	A	G	A
ARS-BFGL-NGS-100090	1255	1	145682206	[T/C]	BOT	TOP	A	B	A	G	A	G	NA
ARS-BFGL-NGS-100091	1256	X	95462301	[A/G]	TOP	TOP	A	B	A	G	A	G	B
ARS-BFGL-NGS-100092	1257	26	36287552	[T/C]	BOT	BOT	A	B	A	G	T	C	NA
ARS-BFGL-NGS-100098	1258	29	29688117	[A/G]	TOP	BOT	A	B	A	G	T	C	B
ARS-BFGL-NGS-100099	1259	26	4028673	[A/G]	TOP	BOT	A	B	A	G	T	C	B
ARS-BFGL-NGS-10010	1260	5	108450743	[G/C]	BOT	TOP	A	B	C	G	C	G	NA
ARS-BFGL-NGS-100107	1261	26	39319670	[A/G]	TOP	TOP	A	B	A	G	A	G	B
ARS-BFGL-NGS-100109	1262	1	126680933	[A/G]	TOP	BOT	A	B	A	G	T	C	NA
ARS-BFGL-NGS-100124	1263	22	21431682	[T/G]	BOT	TOP	A	B	A	C	A	C	A
ARS-BFGL-NGS-100130	1264	8	27789112	[A/G]	TOP	BOT	A	B	A	G	T	C	NA
ARS-BFGL-NGS-100131	1265	15	23154872	[T/C]	BOT	TOP	A	B	A	G	A	G	A
ARS-BFGL-NGS-100132	1266	8	64373060	[T/C]	BOT	TOP	A	B	A	G	A	G	NA
ARS-BFGL-NGS-100134	1267	23	36594609	[A/G]	TOP	TOP	A	B	A	G	A	G	NA
ARS-BFGL-NGS-100136	1268	15	42343306	[T/G]	BOT	BOT	A	B	A	C	T	G	A
ARS-BFGL-NGS-100139	1269	22	38243250	[A/G]	TOP	BOT	A	B	A	G	T	C	B
ARS-BFGL-NGS-100141	1270	11	7047686	[T/C]	BOT	BOT	A	B	A	G	T	C	B
ARS-BFGL-NGS-100143	1271	15	53138487	[A/G]	TOP	TOP	A	B	A	G	A	G	B
ARS-BFGL-NGS-100144	1272	24	33076123	[A/G]	TOP	TOP	A	B	A	G	A	G	A
ARS-BFGL-NGS-100146	1273	24	36464131	[A/G]	TOP	BOT	A	B	A	G	T	C	B
ARS-BFGL-NGS-100147	1274	5	113143213	[A/G]	TOP	BOT	A	B	A	G	T	C	B
ARS-BFGL-NGS-100155	1275	18	16166360	[A/G]	TOP	BOT	A	B	A	G	T	C	NA
ARS-BFGL-NGS-100156	1276	X	147742475	[A/G]	TOP	BOT	A	B	A	G	T	C	B
ARS-BFGL-NGS-100159	1277	3	88864456	[T/C]	BOT	BOT	A	B	A	G	T	C	B
ARS-BFGL-NGS-100162	1278	27	12842240	[A/G]	TOP	TOP	A	B	A	G	A	G	B
ARS-BFGL-NGS-100175	1279	29	47318036	[A/G]	TOP	BOT	A	B	A	G	T	C	B
ARS-BFGL-NGS-100177	1280	5	119445577	[A/G]	TOP	TOP	A	B	A	G	A	G	NA
ARS-BFGL-NGS-100178	1281	13	30062520	[T/G]	BOT	TOP	A	B	A	C	A	C	B
ARS-BFGL-NGS-10018	1282	19	31949573	[T/G]	BOT	TOP	A	B	A	C	A	C	A
ARS-BFGL-NGS-100187	1283	13	72280054	[A/G]	TOP	BOT	A	B	A	G	T	C	B
ARS-BFGL-NGS-100189	1284	1	53296440	[T/C]	BOT	BOT	A	B	A	G	T	C	A
ARS-BFGL-NGS-100190	1285	22	9425677	[A/G]	TOP	BOT	A	B	A	G	T	C	A
ARS-BFGL-NGS-100194	1286	4	114744308	[A/G]	TOP	TOP	A	B	A	G	A	G	NA
ARS-BFGL-NGS-100195	1287	5	115561004	[T/C]	BOT	BOT	A	B	A	G	T	C	B
ARS-BFGL-NGS-100197	1288	20	48450702	[A/G]	TOP	TOP	A	B	A	G	A	G	NA
ARS-BFGL-NGS-100198	1289	15	64802379	[A/G]	TOP	BOT	A	B	A	G	T	C	B
ARS-BFGL-NGS-100206	1290	1	134500353	[T/C]	BOT	TOP	A	B	A	G	A	G	NA
ARS-BFGL-NGS-100207	1291	18	65579737	[T/C]	BOT	BOT	A	B	A	G	T	C	NA
ARS-BFGL-NGS-100210	1292	3	20208987	[A/G]	TOP	BOT	A	B	A	G	T	C	A
ARS-BFGL-NGS-100214	1293	2	132821698	[A/G]	TOP	TOP	A	B	A	G	A	G	B
ARS-BFGL-NGS-100229	1294	17	4153159	[A/G]	TOP	TOP	A	B	A	G	A	G	B
ARS-BFGL-NGS-100232	1295	0	0	[A/G]	TOP	BOT	A	B	A	G	T	C	NA
ARS-BFGL-NGS-100237	1296	20	7409378	[A/G]	TOP	TOP	A	B	A	G	A	G	NA
ARS-BFGL-NGS-100238	1297	22	2763023	[T/C]	BOT	TOP	A	B	A	G	A	G	B
ARS-BFGL-NGS-100240	1298	7	18069589	[A/C]	TOP	TOP	A	B	A	C	A	C	A
ARS-BFGL-NGS-100241	1299	21	8955497	[T/C]	BOT	TOP	A	B	A	G	A	G	NA
ARS-BFGL-NGS-100248	1300	3	16400127	[A/C]	TOP	TOP	A	B	A	C	A	C	A
ARS-BFGL-NGS-10025	1301	14	61965465	[A/G]	TOP	TOP	A	B	A	G	A	G	NA
ARS-BFGL-NGS-100251	1302	26	32892811	[A/G]	TOP	BOT	A	B	A	G	T	C	A
ARS-BFGL-NGS-100255	1303	11	12390287	[T/G]	BOT	BOT	A	B	A	C	T	G	A
ARS-BFGL-NGS-100258	1304	22	6351718	[T/C]	BOT	TOP	A	B	A	G	A	G	NA
ARS-BFGL-NGS-100264	1305	11	44458785	[T/C]	BOT	BOT	A	B	A	G	T	C	B
ARS-BFGL-NGS-100266	1306	11	29367145	[A/G]	TOP	BOT	A	B	A	G	T	C	NA
ARS-BFGL-NGS-100268	1307	16	79011465	[T/C]	BOT	TOP	A	B	A	G	A	G	NA
ARS-BFGL-NGS-10027	1308	19	17446989	[A/G]	TOP	TOP	A	B	A	G	A	G	NA
ARS-BFGL-NGS-100272	1309	10	57634236	[T/G]	BOT	BOT	A	B	A	C	T	G	A
ARS-BFGL-NGS-100276	1310	5	24401937	[A/G]	TOP	BOT	A	B	A	G	T	C	NA
ARS-BFGL-NGS-10028	1311	11	41789973	[A/G]	TOP	BOT	A	B	A	G	T	C	B
ARS-BFGL-NGS-100294	1312	18	5405616	[A/C]	TOP	TOP	A	B	A	C	A	C	A
ARS-BFGL-NGS-100295	1313	29	46099425	[T/C]	BOT	TOP	A	B	A	G	A	G	A
ARS-BFGL-NGS-100296	1314	2	123330136	[A/G]	TOP	BOT	A	B	A	G	T	C	A
ARS-BFGL-NGS-10030	1315	9	25323880	[A/G]	TOP	BOT	A	B	A	G	T	C	B
ARS-BFGL-NGS-100302	1316	1	145971743	[A/G]	TOP	TOP	A	B	A	G	A	G	A
ARS-BFGL-NGS-100304	1317	6	106717518	[A/G]	TOP	TOP	A	B	A	G	A	G	NA
ARS-BFGL-NGS-100305	1318	11	87639168	[T/C]	BOT	BOT	A	B	A	G	T	C	A
ARS-BFGL-NGS-100306	1319	16	70882322	[T/C]	BOT	TOP	A	B	A	G	A	G	B
ARS-BFGL-NGS-100314	1320	7	84115592	[A/G]	TOP	BOT	A	B	A	G	T	C	B
ARS-BFGL-NGS-100318	1321	20	1314015	[A/G]	TOP	TOP	A	B	A	G	A	G	NA
ARS-BFGL-NGS-100319	1322	2	46995644	[T/C]	BOT	BOT	A	B	A	G	T	C	B
ARS-BFGL-NGS-10032	1323	5	17362801	[A/G]	TOP	TOP	A	B	A	G	A	G	A
ARS-BFGL-NGS-100320	1324	12	17004927	[A/C]	TOP	TOP	A	B	A	C	A	C	A
ARS-BFGL-NGS-100323	1325	13	62586212	[A/G]	TOP	BOT	A	B	A	G	T	C	NA
ARS-BFGL-NGS-10033	1326	20	16474647	[T/G]	BOT	TOP	A	B	A	C	A	C	NA
ARS-BFGL-NGS-100330	1327	9	82444430	[T/G]	BOT	TOP	A	B	A	C	A	C	A
ARS-BFGL-NGS-100331	1328	28	7464549	[A/G]	TOP	TOP	A	B	A	G	A	G	NA
ARS-BFGL-NGS-100333	1329	21	27428161	[A/G]	TOP	BOT	A	B	A	G	T	C	B
ARS-BFGL-NGS-100335	1330	20	59565871	[A/G]	TOP	BOT	A	B	A	G	T	C	A
ARS-BFGL-NGS-100336	1331	3	13148505	[A/G]	TOP	BOT	A	B	A	G	T	C	NA
ARS-BFGL-NGS-100337	1332	21	66782808	[T/C]	BOT	BOT	A	B	A	G	T	C	NA
ARS-BFGL-NGS-100338	1333	13	65164792	[A/G]	TOP	TOP	A	B	A	G	A	G	NA
ARS-BFGL-NGS-100339	1334	15	66456600	[A/G]	TOP	BOT	A	B	A	G	T	C	B
ARS-BFGL-NGS-100347	1335	25	26982725	[A/G]	TOP	TOP	A	B	A	G	A	G	NA
ARS-BFGL-NGS-100349	1336	1	5319965	[A/G]	TOP	TOP	A	B	A	G	A	G	B
ARS-BFGL-NGS-10035	1337	26	39952154	[A/G]	TOP	BOT	A	B	A	G	T	C	NA
ARS-BFGL-NGS-100356	1338	15	23908055	[A/G]	TOP	BOT	A	B	A	G	T	C	B
ARS-BFGL-NGS-100360	1339	4	42049315	[T/C]	BOT	TOP	A	B	A	G	A	G	NA
ARS-BFGL-NGS-100369	1340	2	96410491	[A/C]	TOP	BOT	A	B	A	C	T	G	NA
ARS-BFGL-NGS-10037	1341	6	109453976	[A/G]	TOP	BOT	A	B	A	G	T	C	NA
ARS-BFGL-NGS-100372	1342	0	0	[A/G]	TOP	BOT	A	B	A	G	T	C	NA
ARS-BFGL-NGS-100374	1343	4	4258236	[T/C]	BOT	BOT	A	B	A	G	T	C	B
ARS-BFGL-NGS-100379	1344	17	67375320	[A/C]	TOP	TOP	A	B	A	C	A	C	B
ARS-BFGL-NGS-100381	1345	3	68118726	[T/C]	BOT	TOP	A	B	A	G	A	G	NA
ARS-BFGL-NGS-100389	1346	14	24109116	[T/C]	BOT	BOT	A	B	A	G	T	C	B
ARS-BFGL-NGS-100390	1347	21	10869559	[A/C]	TOP	BOT	A	B	A	C	T	G	B
ARS-BFGL-NGS-100393	1348	20	69554351	[T/C]	BOT	BOT	A	B	A	G	T	C	NA
ARS-BFGL-NGS-100394	1349	6	115707898	[A/G]	TOP	TOP	A	B	A	G	A	G	NA
ARS-BFGL-NGS-100396	1350	12	44276949	[A/G]	TOP	TOP	A	B	A	G	A	G	NA
ARS-BFGL-NGS-100397	1351	17	26197600	[A/G]	TOP	BOT	A	B	A	G	T	C	B
ARS-BFGL-NGS-100399	1352	10	51383075	[A/G]	TOP	BOT	A	B	A	G	T	C	A
ARS-BFGL-NGS-100400	1353	3	89457353	[T/C]	BOT	BOT	A	B	A	G	T	C	A
ARS-BFGL-NGS-100404	1354	26	49253877	[A/G]	TOP	BOT	A	B	A	G	T	C	B
ARS-BFGL-NGS-100407	1355	14	21626317	[A/G]	TOP	TOP	A	B	A	G	A	G	B
ARS-BFGL-NGS-100409	1356	13	43152577	[A/G]	TOP	TOP	A	B	A	G	A	G	B
ARS-BFGL-NGS-100414	1357	X	82597986	[T/C]	BOT	BOT	A	B	A	G	T	C	A
ARS-BFGL-NGS-100416	1358	25	13469186	[A/G]	TOP	BOT	A	B	A	G	T	C	B
ARS-BFGL-NGS-100423	1359	1	153190553	[T/C]	BOT	BOT	A	B	A	G	T	C	B
ARS-BFGL-NGS-100426	1360	6	111228030	[T/C]	BOT	BOT	A	B	A	G	T	C	A
ARS-BFGL-NGS-100431	1361	24	8973783	[T/C]	BOT	TOP	A	B	A	G	A	G	NA
ARS-BFGL-NGS-100433	1362	3	3471942	[T/C]	BOT	TOP	A	B	A	G	A	G	NA
ARS-BFGL-NGS-100434	1363	1	34864497	[A/G]	TOP	BOT	A	B	A	G	T	C	A
ARS-BFGL-NGS-100441	1364	19	63675683	[T/G]	BOT	BOT	A	B	A	C	T	G	B
ARS-BFGL-NGS-100444	1365	28	42255760	[A/G]	TOP	BOT	A	B	A	G	T	C	NA
ARS-BFGL-NGS-100448	1366	7	7875612	[T/C]	BOT	BOT	A	B	A	G	T	C	B
ARS-BFGL-NGS-100454	1367	5	73939508	[T/C]	BOT	TOP	A	B	A	G	A	G	B
ARS-BFGL-NGS-100457	1368	21	59545544	[A/C]	TOP	BOT	A	B	A	C	T	G	A
ARS-BFGL-NGS-100462	1369	3	114616030	[T/C]	BOT	BOT	A	B	A	G	T	C	NA
ARS-BFGL-NGS-100464	1370	19	59360869	[A/G]	TOP	TOP	A	B	A	G	A	G	A
ARS-BFGL-NGS-100466	1371	7	48068180	[T/C]	BOT	BOT	A	B	A	G	T	C	NA
ARS-BFGL-NGS-100468	1372	26	38060272	[A/G]	TOP	BOT	A	B	A	G	T	C	NA
ARS-BFGL-NGS-10048	1373	12	22393281	[T/C]	BOT	TOP	A	B	A	G	A	G	A
ARS-BFGL-NGS-100480	1374	14	4364952	[T/C]	BOT	BOT	A	B	A	G	T	C	B
ARS-BFGL-NGS-100487	1375	16	4610955	[A/G]	TOP	TOP	A	B	A	G	A	G	NA
ARS-BFGL-NGS-100489	1376	16	48348481	[T/G]	BOT	TOP	A	B	A	C	A	C	B
ARS-BFGL-NGS-100490	1377	16	60527452	[A/G]	TOP	TOP	A	B	A	G	A	G	NA
ARS-BFGL-NGS-100497	1378	18	45085854	[T/C]	BOT	TOP	A	B	A	G	A	G	NA
ARS-BFGL-NGS-10050	1379	3	119686073	[A/G]	TOP	BOT	A	B	A	G	T	C	NA
ARS-BFGL-NGS-100500	1380	26	2806734	[A/G]	TOP	BOT	A	B	A	G	T	C	B
ARS-BFGL-NGS-100502	1381	4	13316709	[A/G]	TOP	TOP	A	B	A	G	A	G	NA
ARS-BFGL-NGS-100506	1382	21	15404665	[T/C]	BOT	BOT	A	B	A	G	T	C	B
ARS-BFGL-NGS-100509	1383	15	40066501	[A/C]	TOP	TOP	A	B	A	C	A	C	NA
ARS-BFGL-NGS-100510	1384	6	110020598	[A/G]	TOP	BOT	A	B	A	G	T	C	NA
ARS-BFGL-NGS-100519	1385	20	53855915	[A/C]	TOP	TOP	A	B	A	C	A	C	NA
ARS-BFGL-NGS-100520	1386	22	5287823	[T/C]	BOT	BOT	A	B	A	G	T	C	B
ARS-BFGL-NGS-100532	1387	18	63878550	[A/C]	TOP	BOT	A	B	A	C	T	G	A
ARS-BFGL-NGS-100534	1388	1	21145921	[A/G]	TOP	BOT	A	B	A	G	T	C	B
ARS-BFGL-NGS-10054	1389	11	98814041	[A/G]	TOP	TOP	A	B	A	G	A	G	NA
ARS-BFGL-NGS-100540	1390	2	3820191	[A/G]	TOP	BOT	A	B	A	G	T	C	NA
ARS-BFGL-NGS-100547	1391	5	66784879	[A/C]	TOP	BOT	A	B	A	C	T	G	A
ARS-BFGL-NGS-100549	1392	0	0	[T/C]	BOT	TOP	A	B	A	G	A	G	A
ARS-BFGL-NGS-10055	1393	17	59970299	[T/C]	BOT	TOP	A	B	A	G	A	G	B
ARS-BFGL-NGS-100550	1394	29	19350889	[A/G]	TOP	TOP	A	B	A	G	A	G	NA
ARS-BFGL-NGS-100555	1395	17	57131089	[T/C]	BOT	BOT	A	B	A	G	T	C	B
ARS-BFGL-NGS-100558	1396	21	32648822	[A/G]	TOP	TOP	A	B	A	G	A	G	B
ARS-BFGL-NGS-100559	1397	20	70333233	[T/C]	BOT	BOT	A	B	A	G	T	C	NA
ARS-BFGL-NGS-10056	1398	26	5315170	[T/C]	BOT	BOT	A	B	A	G	T	C	NA
ARS-BFGL-NGS-100563	1399	5	99077991	[T/G]	BOT	TOP	A	B	A	C	A	C	A
ARS-BFGL-NGS-100568	1400	22	43218799	[A/G]	TOP	BOT	A	B	A	G	T	C	B
ARS-BFGL-NGS-100576	1401	27	3076246	[T/C]	BOT	TOP	A	B	A	G	A	G	NA
ARS-BFGL-NGS-10058	1402	28	3674628	[A/C]	TOP	BOT	A	B	A	C	T	G	B
ARS-BFGL-NGS-100580	1403	12	41384223	[T/G]	BOT	TOP	A	B	A	C	A	C	A
ARS-BFGL-NGS-100582	1404	21	15705393	[T/G]	BOT	TOP	A	B	A	C	A	C	NA
ARS-BFGL-NGS-100583	1405	5	88050660	[T/C]	BOT	BOT	A	B	A	G	T	C	NA
ARS-BFGL-NGS-100585	1406	23	31040935	[T/C]	BOT	TOP	A	B	A	G	A	G	B
ARS-BFGL-NGS-10059	1407	1	42542346	[A/G]	TOP	BOT	A	B	A	G	T	C	B
ARS-BFGL-NGS-100599	1408	13	36648107	[T/G]	BOT	TOP	A	B	A	C	A	C	B
ARS-BFGL-NGS-100600	1409	2	63298838	[A/G]	TOP	BOT	A	B	A	G	T	C	NA
ARS-BFGL-NGS-100601	1410	7	99130598	[A/C]	TOP	BOT	A	B	A	C	T	G	NA
ARS-BFGL-NGS-100614	1411	7	75370366	[T/C]	BOT	BOT	A	B	A	G	T	C	A
ARS-BFGL-NGS-100615	1412	27	20863121	[A/G]	TOP	BOT	A	B	A	G	T	C	B
ARS-BFGL-NGS-100619	1413	X	122921556	[A/G]	TOP	BOT	A	B	A	G	T	C	NA
ARS-BFGL-NGS-100620	1414	9	9517646	[T/C]	BOT	BOT	A	B	A	G	T	C	NA
ARS-BFGL-NGS-100628	1415	23	15123634	[A/G]	TOP	TOP	A	B	A	G	A	G	B
ARS-BFGL-NGS-10063	1416	9	100742806	[T/C]	BOT	TOP	A	B	A	G	A	G	NA
ARS-BFGL-NGS-100630	1417	X	90618069	[A/G]	TOP	BOT	A	B	A	G	T	C	NA
ARS-BFGL-NGS-100631	1418	10	69057957	[A/G]	TOP	BOT	A	B	A	G	T	C	B
ARS-BFGL-NGS-100632	1419	7	95577863	[A/G]	TOP	BOT	A	B	A	G	T	C	B
ARS-BFGL-NGS-100633	1420	18	6569028	[A/G]	TOP	TOP	A	B	A	G	A	G	NA
ARS-BFGL-NGS-100634	1421	5	57335801	[T/C]	BOT	TOP	A	B	A	G	A	G	B
ARS-BFGL-NGS-100636	1422	2	87133202	[T/C]	BOT	TOP	A	B	A	G	A	G	B
ARS-BFGL-NGS-100640	1423	7	66087149	[T/C]	BOT	BOT	A	B	A	G	T	C	B
ARS-BFGL-NGS-100643	1424	2	63460235	[A/C]	TOP	TOP	A	B	A	C	A	C	B
ARS-BFGL-NGS-100658	1425	6	59478731	[A/C]	TOP	TOP	A	B	A	C	A	C	A
ARS-BFGL-NGS-10066	1426	X	19682110	[T/C]	BOT	BOT	A	B	A	G	T	C	NA
ARS-BFGL-NGS-100664	1427	7	88148072	[A/C]	TOP	TOP	A	B	A	C	A	C	B
ARS-BFGL-NGS-100667	1428	11	104828174	[T/C]	BOT	TOP	A	B	A	G	A	G	A
ARS-BFGL-NGS-100668	1429	20	4684578	[T/C]	BOT	BOT	A	B	A	G	T	C	B
ARS-BFGL-NGS-100673	1430	16	79484939	[A/G]	TOP	TOP	A	B	A	G	A	G	NA
ARS-BFGL-NGS-100674	1431	20	53364573	[A/G]	TOP	BOT	A	B	A	G	T	C	B
ARS-BFGL-NGS-100677	1432	13	62933067	[A/C]	TOP	TOP	A	B	A	C	A	C	B
ARS-BFGL-NGS-100678	1433	15	31599942	[T/C]	BOT	TOP	A	B	A	G	A	G	NA
ARS-BFGL-NGS-100686	1434	28	43205083	[A/G]	TOP	TOP	A	B	A	G	A	G	NA
ARS-BFGL-NGS-100694	1435	8	90176276	[A/G]	TOP	BOT	A	B	A	G	T	C	B
ARS-BFGL-NGS-100698	1436	1	73106447	[T/C]	BOT	TOP	A	B	A	G	A	G	NA
ARS-BFGL-NGS-10070	1437	11	100152978	[T/C]	BOT	TOP	A	B	A	G	A	G	B
ARS-BFGL-NGS-100712	1438	X	145893444	[T/C]	BOT	TOP	A	B	A	G	A	G	B
ARS-BFGL-NGS-100716	1439	24	60905721	[A/G]	TOP	BOT	A	B	A	G	T	C	B
ARS-BFGL-NGS-100724	1440	20	34387298	[T/C]	BOT	TOP	A	B	A	G	A	G	B
ARS-BFGL-NGS-100728	1441	5	119729902	[T/C]	BOT	TOP	A	B	A	G	A	G	NA
ARS-BFGL-NGS-100738	1442	19	59902586	[A/C]	TOP	BOT	A	B	A	C	T	G	NA
ARS-BFGL-NGS-100739	1443	3	48808060	[T/C]	BOT	TOP	A	B	A	G	A	G	B
ARS-BFGL-NGS-100741	1444	22	53203469	[A/G]	TOP	TOP	A	B	A	G	A	G	B
ARS-BFGL-NGS-100744	1445	3	1223441	[A/G]	TOP	BOT	A	B	A	G	T	C	NA
ARS-BFGL-NGS-100748	1446	2	6073765	[A/G]	TOP	BOT	A	B	A	G	T	C	NA
ARS-BFGL-NGS-100752	1447	25	37559923	[A/C]	TOP	TOP	A	B	A	C	A	C	A
ARS-BFGL-NGS-100756	1448	2	65279621	[T/C]	BOT	TOP	A	B	A	G	A	G	B
ARS-BFGL-NGS-100768	1449	6	118922500	[A/C]	TOP	BOT	A	B	A	C	T	G	A
ARS-BFGL-NGS-100769	1450	4	47137606	[T/C]	BOT	BOT	A	B	A	G	T	C	NA
ARS-BFGL-NGS-10077	1451	2	86006315	[A/C]	TOP	BOT	A	B	A	C	T	G	B
ARS-BFGL-NGS-100783	1452	14	44218065	[A/C]	TOP	BOT	A	B	A	C	T	G	A
ARS-BFGL-NGS-100788	1453	14	20157384	[A/C]	TOP	TOP	A	B	A	C	A	C	NA
ARS-BFGL-NGS-100791	1454	2	35004695	[A/G]	TOP	BOT	A	B	A	G	T	C	B
ARS-BFGL-NGS-10080	1455	3	89035862	[A/C]	TOP	BOT	A	B	A	C	T	G	A
ARS-BFGL-NGS-100804	1456	4	32176180	[A/C]	TOP	TOP	A	B	A	C	A	C	NA
ARS-BFGL-NGS-100808	1457	5	91408594	[A/G]	TOP	TOP	A	B	A	G	A	G	A
ARS-BFGL-NGS-100813	1458	3	89320961	[T/C]	BOT	BOT	A	B	A	G	T	C	NA
ARS-BFGL-NGS-100816	1459	5	111909943	[A/G]	TOP	TOP	A	B	A	G	A	G	NA
ARS-BFGL-NGS-10082	1460	6	27284785	[T/G]	BOT	BOT	A	B	A	C	T	G	NA
ARS-BFGL-NGS-100820	1461	22	37615930	[T/G]	BOT	BOT	A	B	A	C	T	G	NA
ARS-BFGL-NGS-100821	1462	2	105666691	[T/C]	BOT	BOT	A	B	A	G	T	C	NA
ARS-BFGL-NGS-100825	1463	9	96693865	[T/C]	BOT	BOT	A	B	A	G	T	C	NA
ARS-BFGL-NGS-100828	1464	27	36370570	[A/G]	TOP	TOP	A	B	A	G	A	G	NA
ARS-BFGL-NGS-100837	1465	11	63721560	[A/G]	TOP	BOT	A	B	A	G	T	C	B
ARS-BFGL-NGS-100841	1466	4	107253901	[A/G]	TOP	BOT	A	B	A	G	T	C	NA
ARS-BFGL-NGS-100843	1467	16	49814297	[A/G]	TOP	BOT	A	B	A	G	T	C	NA
ARS-BFGL-NGS-100844	1468	14	84594318	[A/G]	TOP	TOP	A	B	A	G	A	G	B
ARS-BFGL-NGS-100845	1469	7	42460306	[T/C]	BOT	TOP	A	B	A	G	A	G	NA
ARS-BFGL-NGS-10085	1470	22	61342774	[T/C]	BOT	BOT	A	B	A	G	T	C	B
ARS-BFGL-NGS-100851	1471	16	79774128	[T/G]	BOT	BOT	A	B	A	C	T	G	NA
ARS-BFGL-NGS-100863	1472	6	54826213	[T/C]	BOT	TOP	A	B	A	G	A	G	B
ARS-BFGL-NGS-100867	1473	3	100031161	[T/C]	BOT	BOT	A	B	A	G	T	C	NA
ARS-BFGL-NGS-10087	1474	15	46002857	[C/G]	TOP	BOT	A	B	C	G	G	C	NA
ARS-BFGL-NGS-100872	1475	13	14380784	[A/G]	TOP	BOT	A	B	A	G	T	C	A
ARS-BFGL-NGS-100875	1476	5	69956249	[T/C]	BOT	TOP	A	B	A	G	A	G	B
ARS-BFGL-NGS-100878	1477	11	12856120	[T/C]	BOT	TOP	A	B	A	G	A	G	NA
ARS-BFGL-NGS-100885	1478	14	68078532	[T/C]	BOT	TOP	A	B	A	G	A	G	NA
ARS-BFGL-NGS-100888	1479	20	26560397	[A/G]	TOP	TOP	A	B	A	G	A	G	B
ARS-BFGL-NGS-10089	1480	8	17755514	[T/C]	BOT	BOT	A	B	A	G	T	C	NA
ARS-BFGL-NGS-100891	1481	12	81757215	[T/G]	BOT	TOP	A	B	A	C	A	C	NA
ARS-BFGL-NGS-100895	1482	10	22190416	[T/C]	BOT	TOP	A	B	A	G	A	G	NA
ARS-BFGL-NGS-100899	1483	19	28095023	[T/C]	BOT	BOT	A	B	A	G	T	C	B
ARS-BFGL-NGS-100900	1484	6	115631324	[A/C]	TOP	TOP	A	B	A	C	A	C	NA
ARS-BFGL-NGS-100901	1485	10	55105762	[T/C]	BOT	BOT	A	B	A	G	T	C	B
ARS-BFGL-NGS-100909	1486	19	63734072	[T/C]	BOT	TOP	A	B	A	G	A	G	NA
ARS-BFGL-NGS-10091	1487	6	81632152	[T/G]	BOT	TOP	A	B	A	C	A	C	A
ARS-BFGL-NGS-100910	1488	19	53208781	[A/G]	TOP	TOP	A	B	A	G	A	G	B
ARS-BFGL-NGS-100925	1489	14	36599923	[A/G]	TOP	TOP	A	B	A	G	A	G	NA
ARS-BFGL-NGS-100930	1490	4	23484509	[A/C]	TOP	TOP	A	B	A	C	A	C	B
ARS-BFGL-NGS-100932	1491	16	35230105	[A/C]	TOP	BOT	A	B	A	C	T	G	NA
ARS-BFGL-NGS-100941	1492	0	0	[T/C]	BOT	BOT	A	B	A	G	T	C	B
ARS-BFGL-NGS-100943	1493	16	43546840	[A/C]	TOP	TOP	A	B	A	C	A	C	A
ARS-BFGL-NGS-100945	1494	10	28576348	[A/G]	TOP	BOT	A	B	A	G	T	C	A
ARS-BFGL-NGS-100946	1495	15	31153294	[T/C]	BOT	TOP	A	B	A	G	A	G	NA
ARS-BFGL-NGS-100947	1496	4	61444963	[A/G]	TOP	BOT	A	B	A	G	T	C	A
ARS-BFGL-NGS-100950	1497	13	63302542	[A/G]	TOP	BOT	A	B	A	G	T	C	B
ARS-BFGL-NGS-100951	1498	1	80063107	[T/C]	BOT	BOT	A	B	A	G	T	C	A
ARS-BFGL-NGS-100956	1499	12	37110042	[A/G]	TOP	BOT	A	B	A	G	T	C	NA
ARS-BFGL-NGS-10096	1500	27	32379366	[T/G]	BOT	TOP	A	B	A	C	A	C	NA
ARS-BFGL-NGS-100960	1501	11	48699068	[A/G]	TOP	BOT	A	B	A	G	T	C	NA
ARS-BFGL-NGS-100964	1502	12	42046435	[T/C]	BOT	BOT	A	B	A	G	T	C	NA
ARS-BFGL-NGS-100967	1503	23	52068611	[T/C]	BOT	BOT	A	B	A	G	T	C	B
ARS-BFGL-NGS-100971	1504	5	28153566	[A/G]	TOP	BOT	A	B	A	G	T	C	A
ARS-BFGL-NGS-100973	1505	13	55090558	[A/G]	TOP	TOP	A	B	A	G	A	G	B
ARS-BFGL-NGS-100977	1506	1	63025706	[T/C]	BOT	TOP	A	B	A	G	A	G	NA
ARS-BFGL-NGS-100981	1507	1	134943478	[T/G]	BOT	BOT	A	B	A	C	T	G	B
ARS-BFGL-NGS-100984	1508	4	60324045	[T/C]	BOT	BOT	A	B	A	G	T	C	NA
ARS-BFGL-NGS-100985	1509	12	44501711	[A/G]	TOP	BOT	A	B	A	G	T	C	A
ARS-BFGL-NGS-100986	1510	8	67527939	[T/G]	BOT	TOP	A	B	A	C	A	C	NA
ARS-BFGL-NGS-100992	1511	22	1770694	[A/G]	TOP	TOP	A	B	A	G	A	G	B
ARS-BFGL-NGS-100995	1512	22	5111080	[A/G]	TOP	TOP	A	B	A	G	A	G	NA
ARS-BFGL-NGS-100997	1513	22	17528971	[T/C]	BOT	TOP	A	B	A	G	A	G	NA
ARS-BFGL-NGS-101007	1514	3	98483178	[A/G]	TOP	TOP	A	B	A	G	A	G	A
ARS-BFGL-NGS-10101	1515	5	115010779	[A/G]	TOP	TOP	A	B	A	G	A	G	NA
ARS-BFGL-NGS-101011	1516	8	111180295	[T/C]	BOT	TOP	A	B	A	G	A	G	A
ARS-BFGL-NGS-101016	1517	8	87236608	[A/G]	TOP	BOT	A	B	A	G	T	C	NA
ARS-BFGL-NGS-101020	1518	8	88141495	[T/C]	BOT	TOP	A	B	A	G	A	G	B
ARS-BFGL-NGS-101027	1519	6	113568630	[A/C]	TOP	TOP	A	B	A	C	A	C	A
ARS-BFGL-NGS-101028	1520	4	93211337	[T/C]	BOT	TOP	A	B	A	G	A	G	A
ARS-BFGL-NGS-101029	1521	3	27676704	[A/C]	TOP	TOP	A	B	A	C	A	C	NA
ARS-BFGL-NGS-10103	1522	26	20012464	[T/C]	BOT	BOT	A	B	A	G	T	C	B
ARS-BFGL-NGS-101031	1523	10	18115876	[T/C]	BOT	TOP	A	B	A	G	A	G	A
ARS-BFGL-NGS-101035	1524	13	58456868	[A/G]	TOP	TOP	A	B	A	G	A	G	B
ARS-BFGL-NGS-101036	1525	24	46875033	[A/G]	TOP	TOP	A	B	A	G	A	G	A
ARS-BFGL-NGS-101039	1526	2	122509616	[A/G]	TOP	BOT	A	B	A	G	T	C	NA
ARS-BFGL-NGS-101040	1527	15	53500910	[T/C]	BOT	TOP	A	B	A	G	A	G	NA
ARS-BFGL-NGS-101042	1528	16	4966340	[A/G]	TOP	TOP	A	B	A	G	A	G	B
ARS-BFGL-NGS-10105	1529	22	31052013	[T/G]	BOT	TOP	A	B	A	C	A	C	A
ARS-BFGL-NGS-101050	1530	12	19868800	[T/C]	BOT	TOP	A	B	A	G	A	G	A
ARS-BFGL-NGS-101052	1531	8	56098240	[T/C]	BOT	TOP	A	B	A	G	A	G	NA
ARS-BFGL-NGS-101053	1532	16	9541103	[T/G]	BOT	TOP	A	B	A	C	A	C	B
ARS-BFGL-NGS-101054	1533	2	657753	[T/C]	BOT	TOP	A	B	A	G	A	G	NA
ARS-BFGL-NGS-10106	1534	X	112192344	[A/G]	TOP	TOP	A	B	A	G	A	G	NA
ARS-BFGL-NGS-101060	1535	20	26460587	[A/C]	TOP	TOP	A	B	A	C	A	C	B
ARS-BFGL-NGS-101068	1536	29	35837362	[A/G]	TOP	TOP	A	B	A	G	A	G	B
ARS-BFGL-NGS-10107	1537	22	27925585	[A/G]	TOP	TOP	A	B	A	G	A	G	A
ARS-BFGL-NGS-101070	1538	21	29704865	[A/G]	TOP	BOT	A	B	A	G	T	C	B
ARS-BFGL-NGS-101078	1539	13	81297978	[T/C]	BOT	TOP	A	B	A	G	A	G	B
ARS-BFGL-NGS-10108	1540	20	31848979	[T/C]	BOT	BOT	A	B	A	G	T	C	A
ARS-BFGL-NGS-101080	1541	2	94804682	[A/G]	TOP	TOP	A	B	A	G	A	G	B
ARS-BFGL-NGS-101085	1542	20	1718702	[A/G]	TOP	TOP	A	B	A	G	A	G	B
ARS-BFGL-NGS-101086	1543	5	115953115	[A/G]	TOP	TOP	A	B	A	G	A	G	B
ARS-BFGL-NGS-101089	1544	7	32791591	[A/C]	TOP	TOP	A	B	A	C	A	C	A
ARS-BFGL-NGS-101091	1545	24	15259118	[A/G]	TOP	TOP	A	B	A	G	A	G	NA
ARS-BFGL-NGS-101093	1546	25	40230382	[T/C]	BOT	TOP	A	B	A	G	A	G	B
ARS-BFGL-NGS-101094	1547	4	96889652	[T/G]	BOT	TOP	A	B	A	C	A	C	NA
ARS-BFGL-NGS-101098	1548	26	1847895	[A/G]	TOP	TOP	A	B	A	G	A	G	NA
ARS-BFGL-NGS-101099	1549	8	97989837	[T/C]	BOT	TOP	A	B	A	G	A	G	A
ARS-BFGL-NGS-1011	1550	21	65177834	[T/C]	BOT	TOP	A	B	A	G	A	G	NA
ARS-BFGL-NGS-101101	1551	4	95673375	[A/C]	TOP	TOP	A	B	A	C	A	C	B
ARS-BFGL-NGS-101103	1552	18	40002413	[A/G]	TOP	BOT	A	B	A	G	T	C	NA
ARS-BFGL-NGS-101104	1553	0	0	[T/C]	BOT	TOP	A	B	A	G	A	G	NA
ARS-BFGL-NGS-101105	1554	X	13479392	[A/G]	TOP	TOP	A	B	A	G	A	G	A
ARS-BFGL-NGS-10111	1555	13	15828258	[A/G]	TOP	BOT	A	B	A	G	T	C	B
ARS-BFGL-NGS-101112	1556	3	115957406	[A/G]	TOP	BOT	A	B	A	G	T	C	B
ARS-BFGL-NGS-101113	1557	18	9172680	[A/G]	TOP	TOP	A	B	A	G	A	G	A
ARS-BFGL-NGS-101114	1558	15	30409179	[T/C]	BOT	TOP	A	B	A	G	A	G	NA
ARS-BFGL-NGS-101116	1559	25	3713747	[A/C]	TOP	TOP	A	B	A	C	A	C	A
ARS-BFGL-NGS-101117	1560	8	49240974	[T/C]	BOT	TOP	A	B	A	G	A	G	B
ARS-BFGL-NGS-101125	1561	2	5537379	[A/G]	TOP	BOT	A	B	A	G	T	C	A
ARS-BFGL-NGS-101135	1562	X	53238467	[A/G]	TOP	BOT	A	B	A	G	T	C	NA
ARS-BFGL-NGS-101138	1563	18	3114628	[T/C]	BOT	TOP	A	B	A	G	A	G	B
ARS-BFGL-NGS-101143	1564	25	21910752	[T/G]	BOT	TOP	A	B	A	C	A	C	B
ARS-BFGL-NGS-101144	1565	23	24209774	[T/C]	BOT	TOP	A	B	A	G	A	G	NA
ARS-BFGL-NGS-101154	1566	7	42052923	[T/C]	BOT	BOT	A	B	A	G	T	C	B
ARS-BFGL-NGS-101156	1567	26	42403875	[A/G]	TOP	BOT	A	B	A	G	T	C	A
ARS-BFGL-NGS-101160	1568	6	7432518	[A/G]	TOP	BOT	A	B	A	G	T	C	NA
ARS-BFGL-NGS-101164	1569	0	0	[A/G]	TOP	BOT	A	B	A	G	T	C	NA
ARS-BFGL-NGS-101173	1570	21	59219376	[T/C]	BOT	BOT	A	B	A	G	T	C	A
ARS-BFGL-NGS-101175	1571	17	2209997	[A/C]	TOP	TOP	A	B	A	C	A	C	NA
ARS-BFGL-NGS-101179	1572	27	24273840	[A/G]	TOP	BOT	A	B	A	G	T	C	A
ARS-BFGL-NGS-10118	1573	5	109774563	[A/G]	TOP	BOT	A	B	A	G	T	C	B
ARS-BFGL-NGS-101195	1574	29	42985739	[T/G]	BOT	BOT	A	B	A	C	T	G	NA
ARS-BFGL-NGS-101197	1575	24	41358011	[A/G]	TOP	TOP	A	B	A	G	A	G	A
ARS-BFGL-NGS-101198	1576	5	77563893	[T/G]	BOT	BOT	A	B	A	C	T	G	A
ARS-BFGL-NGS-1012	1577	6	106546711	[T/C]	BOT	TOP	A	B	A	G	A	G	NA
ARS-BFGL-NGS-10121	1578	10	21131661	[T/C]	BOT	BOT	A	B	A	G	T	C	NA
ARS-BFGL-NGS-101212	1579	25	36413374	[T/C]	BOT	BOT	A	B	A	G	T	C	B
ARS-BFGL-NGS-101215	1580	20	8042175	[A/G]	TOP	TOP	A	B	A	G	A	G	NA
ARS-BFGL-NGS-101217	1581	29	35014999	[T/C]	BOT	BOT	A	B	A	G	T	C	A
ARS-BFGL-NGS-101219	1582	2	98580745	[T/C]	BOT	TOP	A	B	A	G	A	G	A
ARS-BFGL-NGS-101226	1583	19	63191482	[T/C]	BOT	BOT	A	B	A	G	T	C	B
ARS-BFGL-NGS-101228	1584	19	63826890	[A/G]	TOP	TOP	A	B	A	G	A	G	NA
ARS-BFGL-NGS-101233	1585	11	36131546	[T/C]	BOT	TOP	A	B	A	G	A	G	A
ARS-BFGL-NGS-101244	1586	15	82155292	[T/C]	BOT	BOT	A	B	A	G	T	C	NA
ARS-BFGL-NGS-101246	1587	4	118015333	[A/G]	TOP	BOT	A	B	A	G	T	C	NA
ARS-BFGL-NGS-101248	1588	28	7534483	[A/G]	TOP	BOT	A	B	A	G	T	C	NA
ARS-BFGL-NGS-101250	1589	16	68014396	[A/G]	TOP	TOP	A	B	A	G	A	G	B
ARS-BFGL-NGS-101258	1590	5	65184723	[T/G]	BOT	TOP	A	B	A	C	A	C	NA
ARS-BFGL-NGS-101261	1591	19	11833182	[A/G]	TOP	TOP	A	B	A	G	A	G	B
ARS-BFGL-NGS-101262	1592	10	8371239	[T/C]	BOT	BOT	A	B	A	G	T	C	B
ARS-BFGL-NGS-101264	1593	13	48676506	[T/C]	BOT	BOT	A	B	A	G	T	C	B
ARS-BFGL-NGS-101271	1594	28	7289071	[A/G]	TOP	TOP	A	B	A	G	A	G	NA
ARS-BFGL-NGS-101272	1595	19	13180506	[A/G]	TOP	BOT	A	B	A	G	T	C	A
ARS-BFGL-NGS-101277	1596	10	60612673	[A/G]	TOP	TOP	A	B	A	G	A	G	NA
ARS-BFGL-NGS-101279	1597	5	110399710	[A/G]	TOP	TOP	A	B	A	G	A	G	B
ARS-BFGL-NGS-10128	1598	15	12083672	[A/G]	TOP	BOT	A	B	A	G	T	C	B
ARS-BFGL-NGS-101282	1599	20	9197970	[A/C]	TOP	BOT	A	B	A	C	T	G	B
ARS-BFGL-NGS-101286	1600	2	119869465	[T/C]	BOT	BOT	A	B	A	G	T	C	B
ARS-BFGL-NGS-101287	1601	12	80252500	[A/C]	TOP	BOT	A	B	A	C	T	G	A
ARS-BFGL-NGS-101288	1602	18	39825584	[A/G]	TOP	BOT	A	B	A	G	T	C	NA
ARS-BFGL-NGS-101296	1603	11	2691538	[A/G]	TOP	BOT	A	B	A	G	T	C	B
ARS-BFGL-NGS-101298	1604	15	31296371	[T/C]	BOT	BOT	A	B	A	G	T	C	B
ARS-BFGL-NGS-10130	1605	X	133685108	[T/C]	BOT	BOT	A	B	A	G	T	C	NA
ARS-BFGL-NGS-101306	1606	2	120073875	[T/C]	BOT	TOP	A	B	A	G	A	G	NA
ARS-BFGL-NGS-101313	1607	X	145409236	[T/C]	BOT	BOT	A	B	A	G	T	C	NA
ARS-BFGL-NGS-101314	1608	29	30510306	[T/G]	BOT	TOP	A	B	A	C	A	C	A
ARS-BFGL-NGS-101317	1609	8	78599915	[A/G]	TOP	BOT	A	B	A	G	T	C	A
ARS-BFGL-NGS-101319	1610	9	6299106	[T/C]	BOT	BOT	A	B	A	G	T	C	NA
ARS-BFGL-NGS-101320	1611	3	86806376	[A/C]	TOP	BOT	A	B	A	C	T	G	B
ARS-BFGL-NGS-101333	1612	8	95563701	[T/C]	BOT	BOT	A	B	A	G	T	C	NA
ARS-BFGL-NGS-101339	1613	9	95591202	[A/G]	TOP	TOP	A	B	A	G	A	G	B
ARS-BFGL-NGS-10134	1614	2	134632287	[T/G]	BOT	BOT	A	B	A	C	T	G	B
ARS-BFGL-NGS-101343	1615	3	121228888	[A/G]	TOP	BOT	A	B	A	G	T	C	NA
ARS-BFGL-NGS-101344	1616	25	11738728	[T/C]	BOT	TOP	A	B	A	G	A	G	A
ARS-BFGL-NGS-101347	1617	8	98510383	[T/C]	BOT	TOP	A	B	A	G	A	G	B
ARS-BFGL-NGS-101348	1618	1	29454246	[A/G]	TOP	TOP	A	B	A	G	A	G	NA
ARS-BFGL-NGS-101349	1619	18	6656191	[T/C]	BOT	BOT	A	B	A	G	T	C	B
ARS-BFGL-NGS-101356	1620	11	70537728	[A/G]	TOP	TOP	A	B	A	G	A	G	NA
ARS-BFGL-NGS-101359	1621	10	21274787	[T/C]	BOT	BOT	A	B	A	G	T	C	B
ARS-BFGL-NGS-101363	1622	28	34240971	[T/C]	BOT	TOP	A	B	A	G	A	G	NA
ARS-BFGL-NGS-101365	1623	9	51129430	[A/C]	TOP	BOT	A	B	A	C	T	G	NA
ARS-BFGL-NGS-101368	1624	0	0	[A/G]	TOP	TOP	A	B	A	G	A	G	A
ARS-BFGL-NGS-101374	1625	26	21832456	[A/G]	TOP	BOT	A	B	A	G	T	C	B
ARS-BFGL-NGS-10138	1626	10	13239142	[A/C]	TOP	TOP	A	B	A	C	A	C	NA
ARS-BFGL-NGS-101381	1627	25	8789153	[A/G]	TOP	BOT	A	B	A	G	T	C	NA
ARS-BFGL-NGS-101382	1628	13	41366870	[A/G]	TOP	TOP	A	B	A	G	A	G	NA
ARS-BFGL-NGS-101386	1629	17	67017094	[T/C]	BOT	BOT	A	B	A	G	T	C	B
ARS-BFGL-NGS-101390	1630	23	16321314	[A/G]	TOP	BOT	A	B	A	G	T	C	NA
ARS-BFGL-NGS-101393	1631	23	14063300	[A/G]	TOP	BOT	A	B	A	G	T	C	NA
ARS-BFGL-NGS-101394	1632	20	17281716	[A/G]	TOP	TOP	A	B	A	G	A	G	B
ARS-BFGL-NGS-101396	1633	11	36523694	[A/G]	TOP	TOP	A	B	A	G	A	G	A
ARS-BFGL-NGS-101398	1634	7	12331895	[T/C]	BOT	BOT	A	B	A	G	T	C	B
ARS-BFGL-NGS-1014	1635	3	9686101	[A/G]	TOP	TOP	A	B	A	G	A	G	A
ARS-BFGL-NGS-101402	1636	5	103583249	[A/G]	TOP	BOT	A	B	A	G	T	C	NA
ARS-BFGL-NGS-101405	1637	8	16944110	[T/C]	BOT	TOP	A	B	A	G	A	G	NA
ARS-BFGL-NGS-101408	1638	2	63275355	[T/C]	BOT	BOT	A	B	A	G	T	C	B
ARS-BFGL-NGS-101415	1639	26	45954628	[A/G]	TOP	BOT	A	B	A	G	T	C	NA
ARS-BFGL-NGS-101416	1640	23	6592643	[A/G]	TOP	BOT	A	B	A	G	T	C	NA
ARS-BFGL-NGS-101418	1641	4	46205276	[A/C]	TOP	TOP	A	B	A	C	A	C	NA
ARS-BFGL-NGS-101419	1642	14	9404594	[A/G]	TOP	TOP	A	B	A	G	A	G	B
ARS-BFGL-NGS-101427	1643	17	48522455	[A/G]	TOP	BOT	A	B	A	G	T	C	NA
ARS-BFGL-NGS-101431	1644	21	56758194	[T/C]	BOT	TOP	A	B	A	G	A	G	A
ARS-BFGL-NGS-101432	1645	17	66346437	[A/C]	TOP	TOP	A	B	A	C	A	C	A
ARS-BFGL-NGS-101433	1646	14	16224327	[A/G]	TOP	TOP	A	B	A	G	A	G	B
ARS-BFGL-NGS-10144	1647	25	34481593	[A/G]	TOP	BOT	A	B	A	G	T	C	NA
ARS-BFGL-NGS-101448	1648	29	44740917	[A/G]	TOP	BOT	A	B	A	G	T	C	B
ARS-BFGL-NGS-101450	1649	21	14543748	[A/G]	TOP	TOP	A	B	A	G	A	G	A
ARS-BFGL-NGS-101452	1650	17	69676138	[A/C]	TOP	TOP	A	B	A	C	A	C	A
ARS-BFGL-NGS-101455	1651	8	110650592	[T/C]	BOT	BOT	A	B	A	G	T	C	NA
ARS-BFGL-NGS-101456	1652	7	82825197	[A/G]	TOP	BOT	A	B	A	G	T	C	NA
ARS-BFGL-NGS-101460	1653	2	19105629	[A/G]	TOP	BOT	A	B	A	G	T	C	NA
ARS-BFGL-NGS-101461	1654	18	28030835	[T/C]	BOT	BOT	A	B	A	G	T	C	NA
ARS-BFGL-NGS-101465	1655	8	53948268	[T/C]	BOT	BOT	A	B	A	G	T	C	B
ARS-BFGL-NGS-101468	1656	23	19349032	[T/G]	BOT	TOP	A	B	A	C	A	C	B
ARS-BFGL-NGS-10147	1657	2	96257939	[A/C]	TOP	TOP	A	B	A	C	A	C	A
ARS-BFGL-NGS-101470	1658	9	9138707	[A/G]	TOP	TOP	A	B	A	G	A	G	A
ARS-BFGL-NGS-101471	1659	6	60195314	[T/C]	BOT	BOT	A	B	A	G	T	C	B
ARS-BFGL-NGS-101474	1660	23	852468	[T/G]	BOT	TOP	A	B	A	C	A	C	A
ARS-BFGL-NGS-101477	1661	21	31910399	[T/C]	BOT	TOP	A	B	A	G	A	G	B
ARS-BFGL-NGS-101487	1662	10	82290325	[A/G]	TOP	TOP	A	B	A	G	A	G	A
ARS-BFGL-NGS-10149	1663	9	100683744	[A/G]	TOP	TOP	A	B	A	G	A	G	B
ARS-BFGL-NGS-101491	1664	18	13839646	[A/G]	TOP	TOP	A	B	A	G	A	G	NA
ARS-BFGL-NGS-101492	1665	2	135966995	[A/C]	TOP	TOP	A	B	A	C	A	C	NA
ARS-BFGL-NGS-101494	1666	15	25813349	[A/G]	TOP	TOP	A	B	A	G	A	G	A
ARS-BFGL-NGS-1015	1667	16	3889681	[T/C]	BOT	BOT	A	B	A	G	T	C	A
ARS-BFGL-NGS-101502	1668	10	26141254	[T/C]	BOT	BOT	A	B	A	G	T	C	NA
ARS-BFGL-NGS-101503	1669	27	2879244	[A/G]	TOP	TOP	A	B	A	G	A	G	NA
ARS-BFGL-NGS-101505	1670	11	70645590	[A/G]	TOP	BOT	A	B	A	G	T	C	NA
ARS-BFGL-NGS-101506	1671	20	11199953	[A/G]	TOP	BOT	A	B	A	G	T	C	B
ARS-BFGL-NGS-101509	1672	13	23867876	[T/C]	BOT	TOP	A	B	A	G	A	G	B
ARS-BFGL-NGS-101514	1673	21	29563115	[T/C]	BOT	TOP	A	B	A	G	A	G	A
ARS-BFGL-NGS-101515	1674	22	7566461	[A/C]	TOP	TOP	A	B	A	C	A	C	B
ARS-BFGL-NGS-101516	1675	11	71418743	[A/C]	TOP	TOP	A	B	A	C	A	C	B
ARS-BFGL-NGS-101517	1676	19	13594285	[A/C]	TOP	BOT	A	B	A	C	T	G	A
ARS-BFGL-NGS-101522	1677	3	55365575	[T/G]	BOT	BOT	A	B	A	C	T	G	B
ARS-BFGL-NGS-101525	1678	17	8589994	[A/C]	TOP	BOT	A	B	A	C	T	G	NA
ARS-BFGL-NGS-101527	1679	17	27855634	[A/C]	TOP	BOT	A	B	A	C	T	G	NA
ARS-BFGL-NGS-101529	1680	10	89207523	[A/G]	TOP	TOP	A	B	A	G	A	G	B
ARS-BFGL-NGS-10153	1681	14	58687826	[T/C]	BOT	BOT	A	B	A	G	T	C	NA
ARS-BFGL-NGS-101533	1682	1	51033230	[T/C]	BOT	TOP	A	B	A	G	A	G	NA
ARS-BFGL-NGS-101534	1683	11	28741505	[A/G]	TOP	BOT	A	B	A	G	T	C	B
ARS-BFGL-NGS-101535	1684	28	34987717	[T/C]	BOT	TOP	A	B	A	G	A	G	NA
ARS-BFGL-NGS-101536	1685	7	21146198	[T/C]	BOT	TOP	A	B	A	G	A	G	B
ARS-BFGL-NGS-101538	1686	18	11652352	[A/G]	TOP	BOT	A	B	A	G	T	C	NA
ARS-BFGL-NGS-101539	1687	5	24628072	[A/G]	TOP	BOT	A	B	A	G	T	C	NA
ARS-BFGL-NGS-101545	1688	19	26066452	[A/G]	TOP	BOT	A	B	A	G	T	C	A
ARS-BFGL-NGS-10155	1689	22	40079119	[A/G]	TOP	TOP	A	B	A	G	A	G	B
ARS-BFGL-NGS-101551	1690	3	93462421	[A/C]	TOP	TOP	A	B	A	C	A	C	A
ARS-BFGL-NGS-101553	1691	2	25441341	[A/G]	TOP	TOP	A	B	A	G	A	G	A
ARS-BFGL-NGS-101559	1692	7	40723430	[T/C]	BOT	TOP	A	B	A	G	A	G	B
ARS-BFGL-NGS-101561	1693	22	4423514	[A/G]	TOP	TOP	A	B	A	G	A	G	A
ARS-BFGL-NGS-101567	1694	6	48216479	[A/G]	TOP	BOT	A	B	A	G	T	C	NA
ARS-BFGL-NGS-101569	1695	5	50456512	[A/G]	TOP	BOT	A	B	A	G	T	C	NA
ARS-BFGL-NGS-101574	1696	8	53241259	[T/G]	BOT	BOT	A	B	A	C	T	G	B
ARS-BFGL-NGS-101576	1697	8	31777151	[A/G]	TOP	BOT	A	B	A	G	T	C	B
ARS-BFGL-NGS-101578	1698	15	37180090	[A/G]	TOP	BOT	A	B	A	G	T	C	B
ARS-BFGL-NGS-101584	1699	12	69797109	[T/C]	BOT	TOP	A	B	A	G	A	G	A
ARS-BFGL-NGS-101590	1700	16	74553047	[A/G]	TOP	TOP	A	B	A	G	A	G	B
ARS-BFGL-NGS-101595	1701	13	44876436	[T/C]	BOT	TOP	A	B	A	G	A	G	B
ARS-BFGL-NGS-10160	1702	4	2817401	[T/C]	BOT	BOT	A	B	A	G	T	C	NA
ARS-BFGL-NGS-101601	1703	11	31078015	[T/G]	BOT	TOP	A	B	A	C	A	C	A
ARS-BFGL-NGS-101602	1704	7	68516924	[A/G]	TOP	BOT	A	B	A	G	T	C	NA
ARS-BFGL-NGS-101603	1705	12	10453840	[T/C]	BOT	BOT	A	B	A	G	T	C	NA
ARS-BFGL-NGS-101604	1706	28	5174726	[A/G]	TOP	TOP	A	B	A	G	A	G	NA
ARS-BFGL-NGS-101609	1707	11	100573430	[A/G]	TOP	TOP	A	B	A	G	A	G	B
ARS-BFGL-NGS-101611	1708	19	50447799	[T/G]	BOT	TOP	A	B	A	C	A	C	NA
ARS-BFGL-NGS-101613	1709	14	50245422	[T/C]	BOT	BOT	A	B	A	G	T	C	NA
ARS-BFGL-NGS-101615	1710	25	19762712	[A/G]	TOP	BOT	A	B	A	G	T	C	NA
ARS-BFGL-NGS-101616	1711	X	145468952	[A/G]	TOP	BOT	A	B	A	G	T	C	NA
ARS-BFGL-NGS-101621	1712	13	76483214	[T/C]	BOT	TOP	A	B	A	G	A	G	B
ARS-BFGL-NGS-101622	1713	23	19693791	[T/C]	BOT	TOP	A	B	A	G	A	G	A
ARS-BFGL-NGS-101623	1714	15	3185413	[A/G]	TOP	TOP	A	B	A	G	A	G	NA
ARS-BFGL-NGS-101626	1715	29	47478209	[T/C]	BOT	BOT	A	B	A	G	T	C	NA
ARS-BFGL-NGS-10163	1716	24	31325789	[T/C]	BOT	TOP	A	B	A	G	A	G	B
ARS-BFGL-NGS-101630	1717	14	19220744	[G/C]	BOT	TOP	A	B	C	G	C	G	A
ARS-BFGL-NGS-101633	1718	13	30310253	[A/G]	TOP	BOT	A	B	A	G	T	C	B
ARS-BFGL-NGS-101636	1719	11	48473153	[T/C]	BOT	TOP	A	B	A	G	A	G	A
ARS-BFGL-NGS-101637	1720	25	28906785	[A/T]	TOP	BOT	A	B	A	T	T	A	B
ARS-BFGL-NGS-101639	1721	25	37724307	[A/C]	TOP	TOP	A	B	A	C	A	C	A
ARS-BFGL-NGS-101642	1722	9	105319944	[T/C]	BOT	BOT	A	B	A	G	T	C	B
ARS-BFGL-NGS-101644	1723	6	100479905	[T/C]	BOT	TOP	A	B	A	G	A	G	B
ARS-BFGL-NGS-101645	1724	5	120581133	[A/G]	TOP	TOP	A	B	A	G	A	G	NA
ARS-BFGL-NGS-101647	1725	26	22550366	[A/C]	TOP	TOP	A	B	A	C	A	C	B
ARS-BFGL-NGS-101648	1726	19	10171715	[T/C]	BOT	TOP	A	B	A	G	A	G	NA
ARS-BFGL-NGS-101649	1727	13	10232495	[A/G]	TOP	TOP	A	B	A	G	A	G	B
ARS-BFGL-NGS-101650	1728	5	73334655	[T/C]	BOT	BOT	A	B	A	G	T	C	NA
ARS-BFGL-NGS-101651	1729	7	80307024	[T/C]	BOT	TOP	A	B	A	G	A	G	NA
ARS-BFGL-NGS-101653	1730	14	2319504	[T/C]	BOT	TOP	A	B	A	G	A	G	NA
ARS-BFGL-NGS-101655	1731	21	28816012	[T/C]	BOT	BOT	A	B	A	G	T	C	B
ARS-BFGL-NGS-101656	1732	16	41992472	[A/G]	TOP	BOT	A	B	A	G	T	C	B
ARS-BFGL-NGS-101657	1733	10	51155876	[A/G]	TOP	TOP	A	B	A	G	A	G	B
ARS-BFGL-NGS-10166	1734	27	39750933	[T/C]	BOT	TOP	A	B	A	G	A	G	B
ARS-BFGL-NGS-101661	1735	3	92933150	[A/C]	TOP	TOP	A	B	A	C	A	C	B
ARS-BFGL-NGS-101666	1736	18	24496630	[A/G]	TOP	TOP	A	B	A	G	A	G	B
ARS-BFGL-NGS-101667	1737	X	55347718	[A/C]	TOP	BOT	A	B	A	C	T	G	A
ARS-BFGL-NGS-101669	1738	8	98470411	[T/G]	BOT	BOT	A	B	A	C	T	G	NA
ARS-BFGL-NGS-10167	1739	9	23630089	[A/G]	TOP	TOP	A	B	A	G	A	G	A
ARS-BFGL-NGS-101670	1740	24	24873093	[A/G]	TOP	TOP	A	B	A	G	A	G	NA
ARS-BFGL-NGS-101671	1741	19	28366979	[A/G]	TOP	TOP	A	B	A	G	A	G	A
ARS-BFGL-NGS-101683	1742	22	60105535	[A/G]	TOP	TOP	A	B	A	G	A	G	B
ARS-BFGL-NGS-101684	1743	18	38230952	[A/G]	TOP	BOT	A	B	A	G	T	C	NA
ARS-BFGL-NGS-101689	1744	4	98338655	[A/G]	TOP	BOT	A	B	A	G	T	C	NA
ARS-BFGL-NGS-101697	1745	10	9900839	[T/C]	BOT	BOT	A	B	A	G	T	C	B
ARS-BFGL-NGS-101698	1746	11	96230130	[T/C]	BOT	BOT	A	B	A	G	T	C	NA
ARS-BFGL-NGS-101699	1747	21	14000867	[T/G]	BOT	TOP	A	B	A	C	A	C	B
ARS-BFGL-NGS-101700	1748	12	10719656	[T/C]	BOT	BOT	A	B	A	G	T	C	A
ARS-BFGL-NGS-101708	1749	7	68039042	[A/C]	TOP	BOT	A	B	A	C	T	G	B
ARS-BFGL-NGS-101711	1750	9	92300111	[A/G]	TOP	BOT	A	B	A	G	T	C	B
ARS-BFGL-NGS-101712	1751	25	10922009	[T/C]	BOT	BOT	A	B	A	G	T	C	B
ARS-BFGL-NGS-101716	1752	19	16487404	[T/C]	BOT	BOT	A	B	A	G	T	C	NA
ARS-BFGL-NGS-101723	1753	10	11029490	[A/G]	TOP	TOP	A	B	A	G	A	G	NA
ARS-BFGL-NGS-101724	1754	11	45584828	[A/G]	TOP	BOT	A	B	A	G	T	C	A
ARS-BFGL-NGS-101725	1755	26	51460945	[A/G]	TOP	TOP	A	B	A	G	A	G	B
ARS-BFGL-NGS-10173	1756	26	35085957	[A/C]	TOP	TOP	A	B	A	C	A	C	A
ARS-BFGL-NGS-101734	1757	7	22710707	[T/C]	BOT	BOT	A	B	A	G	T	C	A
ARS-BFGL-NGS-101737	1758	22	37013886	[T/C]	BOT	BOT	A	B	A	G	T	C	NA
ARS-BFGL-NGS-101738	1759	5	107792082	[T/C]	BOT	BOT	A	B	A	G	T	C	A
ARS-BFGL-NGS-101742	1760	18	25228413	[A/G]	TOP	TOP	A	B	A	G	A	G	B
ARS-BFGL-NGS-101743	1761	18	40356812	[T/C]	BOT	TOP	A	B	A	G	A	G	NA
ARS-BFGL-NGS-101744	1762	15	69097946	[T/C]	BOT	BOT	A	B	A	G	T	C	A
ARS-BFGL-NGS-101748	1763	5	74191590	[T/C]	BOT	BOT	A	B	A	G	T	C	B
ARS-BFGL-NGS-101749	1764	6	4076731	[A/C]	TOP	BOT	A	B	A	C	T	G	NA
ARS-BFGL-NGS-10175	1765	8	57714648	[A/G]	TOP	BOT	A	B	A	G	T	C	B
ARS-BFGL-NGS-101750	1766	21	61180711	[T/G]	BOT	BOT	A	B	A	C	T	G	NA
ARS-BFGL-NGS-101757	1767	4	83517613	[A/G]	TOP	BOT	A	B	A	G	T	C	B
ARS-BFGL-NGS-101758	1768	9	43552186	[A/G]	TOP	BOT	A	B	A	G	T	C	B
ARS-BFGL-NGS-101766	1769	22	55556217	[T/C]	BOT	TOP	A	B	A	G	A	G	A
ARS-BFGL-NGS-101768	1770	10	46770457	[A/G]	TOP	BOT	A	B	A	G	T	C	A
ARS-BFGL-NGS-101769	1771	3	11105182	[T/C]	BOT	TOP	A	B	A	G	A	G	B
ARS-BFGL-NGS-101771	1772	11	47667214	[T/C]	BOT	BOT	A	B	A	G	T	C	A
ARS-BFGL-NGS-101775	1773	6	12044622	[T/C]	BOT	TOP	A	B	A	G	A	G	NA
ARS-BFGL-NGS-101780	1774	22	36784006	[T/C]	BOT	BOT	A	B	A	G	T	C	A
ARS-BFGL-NGS-101788	1775	1	44862308	[A/G]	TOP	BOT	A	B	A	G	T	C	NA
ARS-BFGL-NGS-101790	1776	8	88512163	[T/C]	BOT	BOT	A	B	A	G	T	C	B
ARS-BFGL-NGS-1018	1777	12	58551572	[T/C]	BOT	TOP	A	B	A	G	A	G	NA
ARS-BFGL-NGS-101806	1778	5	97884594	[T/G]	BOT	BOT	A	B	A	C	T	G	B
ARS-BFGL-NGS-101807	1779	19	30413271	[A/G]	TOP	TOP	A	B	A	G	A	G	A
ARS-BFGL-NGS-101808	1780	17	41089654	[A/G]	TOP	BOT	A	B	A	G	T	C	B
ARS-BFGL-NGS-101814	1781	13	69329751	[T/C]	BOT	BOT	A	B	A	G	T	C	NA
ARS-BFGL-NGS-10182	1782	6	107285912	[T/C]	BOT	BOT	A	B	A	G	T	C	B
ARS-BFGL-NGS-101822	1783	5	76286670	[A/G]	TOP	BOT	A	B	A	G	T	C	B
ARS-BFGL-NGS-101823	1784	11	52612965	[T/C]	BOT	TOP	A	B	A	G	A	G	NA
ARS-BFGL-NGS-101826	1785	22	36866292	[A/G]	TOP	TOP	A	B	A	G	A	G	A
ARS-BFGL-NGS-101829	1786	18	2971984	[A/G]	TOP	BOT	A	B	A	G	T	C	NA
ARS-BFGL-NGS-10183	1787	8	112911821	[T/C]	BOT	BOT	A	B	A	G	T	C	NA
ARS-BFGL-NGS-101837	1788	12	23282855	[A/G]	TOP	TOP	A	B	A	G	A	G	A
ARS-BFGL-NGS-101844	1789	9	13292880	[A/C]	TOP	TOP	A	B	A	C	A	C	A
ARS-BFGL-NGS-101846	1790	8	9133270	[A/G]	TOP	TOP	A	B	A	G	A	G	NA
ARS-BFGL-NGS-101848	1791	5	108579427	[T/C]	BOT	BOT	A	B	A	G	T	C	B
ARS-BFGL-NGS-101851	1792	4	119238427	[A/C]	TOP	BOT	A	B	A	C	T	G	A
ARS-BFGL-NGS-101854	1793	7	6134663	[A/G]	TOP	TOP	A	B	A	G	A	G	A
ARS-BFGL-NGS-101857	1794	11	27587137	[A/G]	TOP	BOT	A	B	A	G	T	C	NA
ARS-BFGL-NGS-101872	1795	29	35924543	[T/G]	BOT	TOP	A	B	A	C	A	C	NA
ARS-BFGL-NGS-101873	1796	7	43097791	[T/C]	BOT	BOT	A	B	A	G	T	C	NA
ARS-BFGL-NGS-101874	1797	6	60315101	[A/G]	TOP	BOT	A	B	A	G	T	C	NA
ARS-BFGL-NGS-101877	1798	20	6206683	[T/C]	BOT	TOP	A	B	A	G	A	G	B
ARS-BFGL-NGS-101879	1799	7	88034357	[A/G]	TOP	BOT	A	B	A	G	T	C	A
ARS-BFGL-NGS-101882	1800	25	14893789	[A/G]	TOP	BOT	A	B	A	G	T	C	NA
ARS-BFGL-NGS-101883	1801	4	61376132	[T/G]	BOT	BOT	A	B	A	C	T	G	A
ARS-BFGL-NGS-101885	1802	8	16504445	[A/G]	TOP	TOP	A	B	A	G	A	G	A
ARS-BFGL-NGS-101886	1803	7	93073890	[A/G]	TOP	TOP	A	B	A	G	A	G	B
ARS-BFGL-NGS-101887	1804	2	125227167	[A/C]	TOP	BOT	A	B	A	C	T	G	NA
ARS-BFGL-NGS-101889	1805	6	102392465	[A/G]	TOP	TOP	A	B	A	G	A	G	NA
ARS-BFGL-NGS-10189	1806	25	18067339	[A/G]	TOP	TOP	A	B	A	G	A	G	B
ARS-BFGL-NGS-101891	1807	6	75137290	[A/G]	TOP	TOP	A	B	A	G	A	G	B
ARS-BFGL-NGS-101894	1808	28	3560627	[A/G]	TOP	BOT	A	B	A	G	T	C	B
ARS-BFGL-NGS-101900	1809	21	30781415	[A/C]	TOP	TOP	A	B	A	C	A	C	B
ARS-BFGL-NGS-101904	1810	10	47896045	[T/C]	BOT	BOT	A	B	A	G	T	C	NA
ARS-BFGL-NGS-101907	1811	8	67460654	[T/G]	BOT	TOP	A	B	A	C	A	C	A
ARS-BFGL-NGS-10191	1812	19	39793839	[A/G]	TOP	TOP	A	B	A	G	A	G	B
ARS-BFGL-NGS-101911	1813	26	19344348	[T/C]	BOT	TOP	A	B	A	G	A	G	B
ARS-BFGL-NGS-101918	1814	22	6755891	[A/G]	TOP	TOP	A	B	A	G	A	G	NA
ARS-BFGL-NGS-101921	1815	3	7371235	[A/G]	TOP	BOT	A	B	A	G	T	C	B
ARS-BFGL-NGS-101923	1816	0	0	[T/G]	BOT	BOT	A	B	A	C	T	G	A
ARS-BFGL-NGS-101925	1817	20	1202954	[A/G]	TOP	BOT	A	B	A	G	T	C	A
ARS-BFGL-NGS-101934	1818	1	62230401	[T/C]	BOT	BOT	A	B	A	G	T	C	NA
ARS-BFGL-NGS-101936	1819	19	2321350	[A/G]	TOP	TOP	A	B	A	G	A	G	NA
ARS-BFGL-NGS-101938	1820	23	31946349	[T/C]	BOT	BOT	A	B	A	G	T	C	NA
ARS-BFGL-NGS-10194	1821	7	22114622	[A/G]	TOP	TOP	A	B	A	G	A	G	B
ARS-BFGL-NGS-101940	1822	21	19571888	[T/C]	BOT	TOP	A	B	A	G	A	G	NA
ARS-BFGL-NGS-101950	1823	28	39528421	[A/G]	TOP	TOP	A	B	A	G	A	G	NA
ARS-BFGL-NGS-101953	1824	19	35191657	[A/C]	TOP	TOP	A	B	A	C	A	C	B
ARS-BFGL-NGS-101954	1825	11	93220907	[T/C]	BOT	BOT	A	B	A	G	T	C	NA
ARS-BFGL-NGS-101955	1826	10	29761646	[A/G]	TOP	TOP	A	B	A	G	A	G	NA
ARS-BFGL-NGS-101957	1827	8	112600621	[T/C]	BOT	BOT	A	B	A	G	T	C	B
ARS-BFGL-NGS-10196	1828	9	36608760	[G/C]	BOT	TOP	A	B	C	G	C	G	A
ARS-BFGL-NGS-101963	1829	14	28103189	[A/G]	TOP	TOP	A	B	A	G	A	G	B
ARS-BFGL-NGS-101964	1830	2	121707643	[T/C]	BOT	TOP	A	B	A	G	A	G	B
ARS-BFGL-NGS-101968	1831	18	7468305	[T/G]	BOT	BOT	A	B	A	C	T	G	B
ARS-BFGL-NGS-101969	1832	4	31294140	[A/C]	TOP	BOT	A	B	A	C	T	G	NA
ARS-BFGL-NGS-101973	1833	13	46760279	[T/C]	BOT	BOT	A	B	A	G	T	C	B
ARS-BFGL-NGS-101978	1834	9	18123535	[T/C]	BOT	TOP	A	B	A	G	A	G	NA
ARS-BFGL-NGS-101981	1835	25	42364359	[A/G]	TOP	BOT	A	B	A	G	T	C	A
ARS-BFGL-NGS-101983	1836	10	61201023	[T/C]	BOT	TOP	A	B	A	G	A	G	B
ARS-BFGL-NGS-101984	1837	X	92131781	[T/C]	BOT	TOP	A	B	A	G	A	G	B
ARS-BFGL-NGS-101990	1838	16	64566814	[T/G]	BOT	TOP	A	B	A	C	A	C	A
ARS-BFGL-NGS-101993	1839	7	85544523	[T/C]	BOT	TOP	A	B	A	G	A	G	A
ARS-BFGL-NGS-101995	1840	19	53606174	[A/G]	TOP	BOT	A	B	A	G	T	C	NA
ARS-BFGL-NGS-101996	1841	1	64122833	[T/G]	BOT	BOT	A	B	A	C	T	G	NA
ARS-BFGL-NGS-101997	1842	16	66404619	[T/C]	BOT	TOP	A	B	A	G	A	G	B
ARS-BFGL-NGS-101999	1843	5	48183934	[A/C]	TOP	TOP	A	B	A	C	A	C	A
ARS-BFGL-NGS-102	1844	8	60952836	[T/C]	BOT	TOP	A	B	A	G	A	G	B
ARS-BFGL-NGS-10200	1845	11	100088368	[A/C]	TOP	TOP	A	B	A	C	A	C	NA
ARS-BFGL-NGS-102000	1846	7	16675279	[T/C]	BOT	BOT	A	B	A	G	T	C	B
ARS-BFGL-NGS-102003	1847	2	115791101	[A/G]	TOP	TOP	A	B	A	G	A	G	NA
ARS-BFGL-NGS-102004	1848	7	28127119	[T/C]	BOT	TOP	A	B	A	G	A	G	NA
ARS-BFGL-NGS-102007	1849	2	130031069	[A/G]	TOP	TOP	A	B	A	G	A	G	B
ARS-BFGL-NGS-102011	1850	19	63646530	[A/G]	TOP	BOT	A	B	A	G	T	C	NA
ARS-BFGL-NGS-102015	1851	5	7175086	[A/G]	TOP	TOP	A	B	A	G	A	G	NA
ARS-BFGL-NGS-102016	1852	10	38452236	[A/G]	TOP	TOP	A	B	A	G	A	G	NA
ARS-BFGL-NGS-102019	1853	28	36243828	[A/G]	TOP	TOP	A	B	A	G	A	G	NA
ARS-BFGL-NGS-10202	1854	9	10838261	[T/C]	BOT	BOT	A	B	A	G	T	C	A
ARS-BFGL-NGS-102021	1855	3	90467664	[T/C]	BOT	BOT	A	B	A	G	T	C	A
ARS-BFGL-NGS-102025	1856	13	41529941	[T/C]	BOT	TOP	A	B	A	G	A	G	NA
ARS-BFGL-NGS-102027	1857	1	122393516	[A/G]	TOP	BOT	A	B	A	G	T	C	B
ARS-BFGL-NGS-102029	1858	10	22056376	[T/C]	BOT	BOT	A	B	A	G	T	C	B
ARS-BFGL-NGS-102031	1859	12	12294597	[A/G]	TOP	BOT	A	B	A	G	T	C	NA
ARS-BFGL-NGS-102032	1860	25	17974481	[T/G]	BOT	BOT	A	B	A	C	T	G	B
ARS-BFGL-NGS-102034	1861	17	6695956	[T/G]	BOT	TOP	A	B	A	C	A	C	B
ARS-BFGL-NGS-102035	1862	5	112591306	[T/C]	BOT	BOT	A	B	A	G	T	C	B
ARS-BFGL-NGS-102037	1863	10	99006710	[T/G]	BOT	TOP	A	B	A	C	A	C	B
ARS-BFGL-NGS-102044	1864	9	103646025	[T/C]	BOT	BOT	A	B	A	G	T	C	NA
ARS-BFGL-NGS-102045	1865	1	132422506	[A/G]	TOP	BOT	A	B	A	G	T	C	A
ARS-BFGL-NGS-102048	1866	21	65904671	[A/G]	TOP	BOT	A	B	A	G	T	C	B
ARS-BFGL-NGS-102053	1867	24	61262694	[A/G]	TOP	TOP	A	B	A	G	A	G	A
ARS-BFGL-NGS-102054	1868	9	99023845	[T/C]	BOT	TOP	A	B	A	G	A	G	B
ARS-BFGL-NGS-102058	1869	19	49308657	[T/C]	BOT	BOT	A	B	A	G	T	C	NA
ARS-BFGL-NGS-102061	1870	22	14884534	[A/G]	TOP	TOP	A	B	A	G	A	G	NA
ARS-BFGL-NGS-102063	1871	17	34564610	[T/C]	BOT	TOP	A	B	A	G	A	G	NA
ARS-BFGL-NGS-102066	1872	11	32954702	[A/C]	TOP	BOT	A	B	A	C	T	G	B
ARS-BFGL-NGS-10207	1873	4	115138746	[A/G]	TOP	TOP	A	B	A	G	A	G	NA
ARS-BFGL-NGS-102072	1874	16	11478730	[A/C]	TOP	TOP	A	B	A	C	A	C	NA
ARS-BFGL-NGS-102073	1875	1	57692535	[A/G]	TOP	BOT	A	B	A	G	T	C	B
ARS-BFGL-NGS-102074	1876	25	14140304	[T/C]	BOT	BOT	A	B	A	G	T	C	NA
ARS-BFGL-NGS-102077	1877	18	11774889	[T/C]	BOT	TOP	A	B	A	G	A	G	B
ARS-BFGL-NGS-102078	1878	X	101916449	[T/C]	BOT	TOP	A	B	A	G	A	G	NA
ARS-BFGL-NGS-102079	1879	3	402602	[A/G]	TOP	TOP	A	B	A	G	A	G	NA
ARS-BFGL-NGS-102087	1880	29	48545094	[A/C]	TOP	BOT	A	B	A	C	T	G	NA
ARS-BFGL-NGS-102088	1881	11	83796925	[T/C]	BOT	BOT	A	B	A	G	T	C	NA
ARS-BFGL-NGS-102089	1882	2	36655521	[A/G]	TOP	TOP	A	B	A	G	A	G	B
ARS-BFGL-NGS-102090	1883	21	29624611	[A/G]	TOP	BOT	A	B	A	G	T	C	NA
ARS-BFGL-NGS-102102	1884	20	10233876	[T/C]	BOT	TOP	A	B	A	G	A	G	B
ARS-BFGL-NGS-102105	1885	12	15103754	[T/C]	BOT	TOP	A	B	A	G	A	G	NA
ARS-BFGL-NGS-102106	1886	7	5604181	[A/G]	TOP	BOT	A	B	A	G	T	C	NA
ARS-BFGL-NGS-102113	1887	X	33279102	[T/C]	BOT	TOP	A	B	A	G	A	G	B
ARS-BFGL-NGS-10212	1888	24	3578726	[A/C]	TOP	BOT	A	B	A	C	T	G	B
ARS-BFGL-NGS-102120	1889	4	10883984	[A/C]	TOP	BOT	A	B	A	C	T	G	B
ARS-BFGL-NGS-102121	1890	12	52125690	[A/G]	TOP	BOT	A	B	A	G	T	C	B
ARS-BFGL-NGS-102124	1891	24	9883335	[A/G]	TOP	BOT	A	B	A	G	T	C	NA
ARS-BFGL-NGS-102126	1892	17	11321564	[T/C]	BOT	TOP	A	B	A	G	A	G	NA
ARS-BFGL-NGS-102127	1893	29	16583743	[A/G]	TOP	BOT	A	B	A	G	T	C	NA
ARS-BFGL-NGS-102129	1894	10	1034726	[T/C]	BOT	BOT	A	B	A	G	T	C	NA
ARS-BFGL-NGS-10213	1895	X	48750092	[A/G]	TOP	BOT	A	B	A	G	T	C	A
ARS-BFGL-NGS-102130	1896	24	41829351	[A/G]	TOP	BOT	A	B	A	G	T	C	NA
ARS-BFGL-NGS-102131	1897	22	13223791	[T/C]	BOT	TOP	A	B	A	G	A	G	B
ARS-BFGL-NGS-102132	1898	5	81500113	[T/C]	BOT	BOT	A	B	A	G	T	C	NA
ARS-BFGL-NGS-102135	1899	29	19740081	[A/C]	TOP	TOP	A	B	A	C	A	C	NA
ARS-BFGL-NGS-102138	1900	3	103021431	[T/C]	BOT	BOT	A	B	A	G	T	C	B
ARS-BFGL-NGS-102139	1901	3	22235265	[T/C]	BOT	TOP	A	B	A	G	A	G	A
ARS-BFGL-NGS-102148	1902	15	56893503	[A/G]	TOP	TOP	A	B	A	G	A	G	B
ARS-BFGL-NGS-102149	1903	3	110078547	[A/G]	TOP	TOP	A	B	A	G	A	G	A
ARS-BFGL-NGS-102150	1904	5	75987477	[T/C]	BOT	BOT	A	B	A	G	T	C	B
ARS-BFGL-NGS-102154	1905	19	49329111	[T/G]	BOT	BOT	A	B	A	C	T	G	NA
ARS-BFGL-NGS-102158	1906	2	35126	[T/C]	BOT	BOT	A	B	A	G	T	C	NA
ARS-BFGL-NGS-102160	1907	7	2090393	[T/C]	BOT	TOP	A	B	A	G	A	G	A
ARS-BFGL-NGS-102162	1908	21	24396835	[A/G]	TOP	BOT	A	B	A	G	T	C	NA
ARS-BFGL-NGS-102165	1909	20	4518051	[A/G]	TOP	BOT	A	B	A	G	T	C	B
ARS-BFGL-NGS-102169	1910	27	12930436	[T/G]	BOT	TOP	A	B	A	C	A	C	B
ARS-BFGL-NGS-102172	1911	18	46826215	[A/G]	TOP	TOP	A	B	A	G	A	G	NA
ARS-BFGL-NGS-102173	1912	9	60911412	[A/G]	TOP	BOT	A	B	A	G	T	C	NA
ARS-BFGL-NGS-102178	1913	17	42315534	[T/C]	BOT	TOP	A	B	A	G	A	G	A
ARS-BFGL-NGS-102186	1914	17	47639850	[T/C]	BOT	BOT	A	B	A	G	T	C	A
ARS-BFGL-NGS-102190	1915	24	43638478	[A/G]	TOP	BOT	A	B	A	G	T	C	B
ARS-BFGL-NGS-102196	1916	18	61182535	[T/C]	BOT	TOP	A	B	A	G	A	G	B
ARS-BFGL-NGS-102201	1917	3	99150033	[T/C]	BOT	BOT	A	B	A	G	T	C	B
ARS-BFGL-NGS-102204	1918	10	72959579	[A/G]	TOP	BOT	A	B	A	G	T	C	B
ARS-BFGL-NGS-102205	1919	2	93885846	[T/C]	BOT	TOP	A	B	A	G	A	G	A
ARS-BFGL-NGS-102212	1920	16	30371064	[A/G]	TOP	BOT	A	B	A	G	T	C	B
ARS-BFGL-NGS-102216	1921	16	27805751	[A/G]	TOP	TOP	A	B	A	G	A	G	NA
ARS-BFGL-NGS-102220	1922	10	12897944	[A/G]	TOP	BOT	A	B	A	G	T	C	A
ARS-BFGL-NGS-102231	1923	17	65891668	[A/G]	TOP	BOT	A	B	A	G	T	C	B
ARS-BFGL-NGS-102234	1924	14	12487050	[A/G]	TOP	TOP	A	B	A	G	A	G	B
ARS-BFGL-NGS-102239	1925	9	29886258	[A/C]	TOP	BOT	A	B	A	C	T	G	A
ARS-BFGL-NGS-10224	1926	6	61555559	[A/G]	TOP	BOT	A	B	A	G	T	C	NA
ARS-BFGL-NGS-102243	1927	2	81002535	[T/C]	BOT	TOP	A	B	A	G	A	G	B
ARS-BFGL-NGS-102244	1928	13	57876144	[T/C]	BOT	TOP	A	B	A	G	A	G	A
ARS-BFGL-NGS-10225	1929	12	29120186	[T/C]	BOT	BOT	A	B	A	G	T	C	NA
ARS-BFGL-NGS-102252	1930	16	4937547	[A/C]	TOP	BOT	A	B	A	C	T	G	NA
ARS-BFGL-NGS-102253	1931	2	62853776	[A/G]	TOP	TOP	A	B	A	G	A	G	B
ARS-BFGL-NGS-102255	1932	8	40747782	[T/C]	BOT	BOT	A	B	A	G	T	C	B
ARS-BFGL-NGS-102260	1933	7	68382283	[A/G]	TOP	BOT	A	B	A	G	T	C	A
ARS-BFGL-NGS-102263	1934	21	28254860	[A/C]	TOP	BOT	A	B	A	C	T	G	NA
ARS-BFGL-NGS-102264	1935	14	47480687	[A/G]	TOP	TOP	A	B	A	G	A	G	NA
ARS-BFGL-NGS-102266	1936	8	89088641	[T/C]	BOT	BOT	A	B	A	G	T	C	B
ARS-BFGL-NGS-102267	1937	11	101802657	[T/C]	BOT	TOP	A	B	A	G	A	G	B
ARS-BFGL-NGS-102268	1938	23	42621004	[A/C]	TOP	BOT	A	B	A	C	T	G	NA
ARS-BFGL-NGS-102269	1939	25	17222665	[A/G]	TOP	TOP	A	B	A	G	A	G	A
ARS-BFGL-NGS-10227	1940	24	21980450	[T/C]	BOT	BOT	A	B	A	G	T	C	NA
ARS-BFGL-NGS-102270	1941	7	48812901	[T/C]	BOT	BOT	A	B	A	G	T	C	NA
ARS-BFGL-NGS-102272	1942	11	90876399	[A/G]	TOP	BOT	A	B	A	G	T	C	B
ARS-BFGL-NGS-102273	1943	27	212609	[T/C]	BOT	BOT	A	B	A	G	T	C	NA
ARS-BFGL-NGS-102275	1944	25	11125978	[T/C]	BOT	TOP	A	B	A	G	A	G	NA
ARS-BFGL-NGS-102285	1945	12	64745304	[A/C]	TOP	TOP	A	B	A	C	A	C	NA
ARS-BFGL-NGS-102286	1946	23	49521206	[T/C]	BOT	BOT	A	B	A	G	T	C	NA
ARS-BFGL-NGS-102288	1947	3	34034845	[T/C]	BOT	BOT	A	B	A	G	T	C	B
ARS-BFGL-NGS-102293	1948	13	66179152	[T/C]	BOT	BOT	A	B	A	G	T	C	B
ARS-BFGL-NGS-102296	1949	26	23216336	[A/G]	TOP	TOP	A	B	A	G	A	G	NA
ARS-BFGL-NGS-102298	1950	19	50848144	[T/C]	BOT	TOP	A	B	A	G	A	G	B
ARS-BFGL-NGS-102301	1951	23	6068386	[A/G]	TOP	BOT	A	B	A	G	T	C	B
ARS-BFGL-NGS-102306	1952	23	2612973	[T/C]	BOT	BOT	A	B	A	G	T	C	NA
ARS-BFGL-NGS-102307	1953	12	2968895	[T/C]	BOT	BOT	A	B	A	G	T	C	B
ARS-BFGL-NGS-102308	1954	10	47864667	[T/C]	BOT	BOT	A	B	A	G	T	C	B
ARS-BFGL-NGS-10231	1955	7	63215249	[T/G]	BOT	TOP	A	B	A	C	A	C	B
ARS-BFGL-NGS-102315	1956	8	91934056	[A/G]	TOP	TOP	A	B	A	G	A	G	A
ARS-BFGL-NGS-102316	1957	19	5740371	[T/C]	BOT	BOT	A	B	A	G	T	C	B
ARS-BFGL-NGS-102317	1958	19	46343001	[A/G]	TOP	BOT	A	B	A	G	T	C	B
ARS-BFGL-NGS-102320	1959	28	18593051	[A/G]	TOP	TOP	A	B	A	G	A	G	A
ARS-BFGL-NGS-102321	1960	27	7593356	[A/C]	TOP	TOP	A	B	A	C	A	C	A
ARS-BFGL-NGS-102327	1961	3	14992057	[T/G]	BOT	BOT	A	B	A	C	T	G	A
ARS-BFGL-NGS-10233	1962	5	40274550	[A/G]	TOP	BOT	A	B	A	G	T	C	NA
ARS-BFGL-NGS-102332	1963	24	21918990	[A/C]	TOP	TOP	A	B	A	C	A	C	NA
ARS-BFGL-NGS-102334	1964	29	34676788	[T/C]	BOT	BOT	A	B	A	G	T	C	A
ARS-BFGL-NGS-102336	1965	3	43740990	[A/G]	TOP	TOP	A	B	A	G	A	G	A
ARS-BFGL-NGS-102337	1966	X	17824400	[T/C]	BOT	TOP	A	B	A	G	A	G	NA
ARS-BFGL-NGS-102338	1967	X	111784978	[T/C]	BOT	TOP	A	B	A	G	A	G	B
ARS-BFGL-NGS-10234	1968	29	14618963	[T/C]	BOT	TOP	A	B	A	G	A	G	B
ARS-BFGL-NGS-102343	1969	14	64005605	[A/G]	TOP	TOP	A	B	A	G	A	G	B
ARS-BFGL-NGS-102345	1970	3	98085843	[A/G]	TOP	TOP	A	B	A	G	A	G	B
ARS-BFGL-NGS-102348	1971	28	27435792	[A/G]	TOP	BOT	A	B	A	G	T	C	B
ARS-BFGL-NGS-102349	1972	9	40205144	[A/G]	TOP	BOT	A	B	A	G	T	C	B
ARS-BFGL-NGS-102353	1973	2	3900181	[A/G]	TOP	BOT	A	B	A	G	T	C	NA
ARS-BFGL-NGS-102355	1974	13	24416810	[T/C]	BOT	TOP	A	B	A	G	A	G	B
ARS-BFGL-NGS-102365	1975	7	74809260	[A/G]	TOP	TOP	A	B	A	G	A	G	B
ARS-BFGL-NGS-102366	1976	X	134375378	[T/C]	BOT	BOT	A	B	A	G	T	C	NA
ARS-BFGL-NGS-102369	1977	12	15726574	[A/G]	TOP	BOT	A	B	A	G	T	C	NA
ARS-BFGL-NGS-102370	1978	28	27023327	[A/C]	TOP	TOP	A	B	A	C	A	C	A
ARS-BFGL-NGS-102378	1979	10	88857915	[A/C]	TOP	TOP	A	B	A	C	A	C	NA
ARS-BFGL-NGS-102379	1980	17	68515374	[A/G]	TOP	BOT	A	B	A	G	T	C	NA
ARS-BFGL-NGS-10238	1981	11	107043330	[T/C]	BOT	BOT	A	B	A	G	T	C	B
ARS-BFGL-NGS-102382	1982	27	24231664	[T/G]	BOT	BOT	A	B	A	C	T	G	B
ARS-BFGL-NGS-102385	1983	29	49779067	[A/G]	TOP	TOP	A	B	A	G	A	G	NA
ARS-BFGL-NGS-102388	1984	3	18607477	[T/C]	BOT	BOT	A	B	A	G	T	C	NA
ARS-BFGL-NGS-102389	1985	21	22830015	[A/G]	TOP	BOT	A	B	A	G	T	C	B
ARS-BFGL-NGS-10239	1986	2	101307425	[A/G]	TOP	TOP	A	B	A	G	A	G	A
ARS-BFGL-NGS-102395	1987	15	78681531	[T/C]	BOT	TOP	A	B	A	G	A	G	NA
ARS-BFGL-NGS-102399	1988	14	20952022	[A/C]	TOP	BOT	A	B	A	C	T	G	NA
ARS-BFGL-NGS-1024	1989	4	27842356	[A/G]	TOP	TOP	A	B	A	G	A	G	A
ARS-BFGL-NGS-102407	1990	4	76185033	[A/G]	TOP	BOT	A	B	A	G	T	C	NA
ARS-BFGL-NGS-102408	1991	13	58553820	[A/C]	TOP	TOP	A	B	A	C	A	C	A
ARS-BFGL-NGS-102410	1992	7	2680354	[A/G]	TOP	TOP	A	B	A	G	A	G	B
ARS-BFGL-NGS-102411	1993	22	51550935	[A/C]	TOP	TOP	A	B	A	C	A	C	NA
ARS-BFGL-NGS-102412	1994	8	90579016	[A/G]	TOP	TOP	A	B	A	G	A	G	NA
ARS-BFGL-NGS-102416	1995	12	63506252	[A/G]	TOP	TOP	A	B	A	G	A	G	B
ARS-BFGL-NGS-102418	1996	14	35744766	[A/G]	TOP	TOP	A	B	A	G	A	G	B
ARS-BFGL-NGS-102423	1997	6	79126321	[A/G]	TOP	BOT	A	B	A	G	T	C	NA
ARS-BFGL-NGS-102425	1998	21	3089789	[T/C]	BOT	TOP	A	B	A	G	A	G	NA
ARS-BFGL-NGS-102428	1999	17	40643707	[T/G]	BOT	TOP	A	B	A	C	A	C	NA
[truncated: 775,963 more rows]
