# Supplementary material for: Detecting Loci under Recent Positive Selection in Dairy and Beef Cattle by Combining Different Genome-Wide Scan Methods
Source: PLoS One. 2013 May 16;8(5):e64280. doi: 10.1371/journal.pone.0064280 (PMC3655949; doi:10.1371/journal.pone.0064280)
Supplement: File S3 — List of significant intragenic SNP and annotation chart reports. (XLSX) [file pone.0064280.s007.xlsx]

## Sheet: intragenic_ANG
SNP	CHR	BP	STRAND	VARIANTS	dbSNP ID	co-log10(SS-meta)	GENE ENSEMBL ID	GENE SYMBOL	DESCRIPTION	START	END	BIOTYPE	CONSEQUENCE_TO_TRANSCRIPT	PROTEIN_ALLELE
BovineHD0300015200	3	49882176	1	G/A	rs110103395	8.03932	ENSBTAG00000003245	bcar3	breast cancer anti-estrogen resistance 3	49850609	50069722	protein_coding	INTRONIC	-
BovineHD0300015202	3	49884351	1	G/T	rs136720330	7.31564	ENSBTAG00000003245	bcar3	breast cancer anti-estrogen resistance 3	49850609	50069722	protein_coding	INTRONIC	-
BovineHD0300015211	3	49896318	1	C/T	rs110950875	9.06198	ENSBTAG00000003245	bcar3	breast cancer anti-estrogen resistance 3	49850609	50069722	protein_coding	INTRONIC	-
BovineHD0300015212	3	49897677	1	A/G	rs135763637	9.06198	ENSBTAG00000003245	bcar3	breast cancer anti-estrogen resistance 3	49850609	50069722	protein_coding	INTRONIC	-
BovineHD0300015220	3	49904934	1	T/C	rs110529918	8.59894	ENSBTAG00000003245	bcar3	breast cancer anti-estrogen resistance 3	49850609	50069722	protein_coding	INTRONIC	-
BovineHD0300015562	3	51468358	1	C/T	rs136910527	7.12321	ENSBTAG00000006167	LOC790155	similar to hCG22893	51382748	51475663	protein_coding	INTRONIC	-
BovineHD0300015568	3	51475333	1	G/A	rs109786500	8.3834	ENSBTAG00000006167	LOC790155	similar to hCG22893	51382748	51475663	protein_coding	INTRONIC	-
BovineHD0300015659	3	51785804	1	A/C	rs109397561	6.73641	ENSBTAG00000024269	Tgfbr3	transforming growth factor, beta receptor III	51661004	51866717	protein_coding	INTRONIC	-
BovineHD0300015664	3	51803797	1	A/G	rs135702966	6.93318	ENSBTAG00000024269	Tgfbr3	transforming growth factor, beta receptor III	51661004	51866717	protein_coding	INTRONIC	-
BovineHD0300015667	3	51810057	1	C/T	rs109721888	7.19596	ENSBTAG00000024269	Tgfbr3	transforming growth factor, beta receptor III	51661004	51866717	protein_coding	INTRONIC	-
BTB-00151766	3	98306933	1	G/T	rs43361287	7.10978	ENSBTAG00000012722		-	98267305	98314888	protein_coding	INTRONIC	-
BovineHD0300028244	3	98311397	1	G/A	rs137525543	7.11311	ENSBTAG00000012722		-	98267305	98314888	protein_coding	INTRONIC	-
BovineHD0300028247	3	98314448	1	T/C	rs43361541	6.67874	ENSBTAG00000012722		-	98267305	98314888	protein_coding	INTRONIC	-
BovineHD0300028290	3	98443176	1	C/A	rs43358705	6.75827	ENSBTAG00000003128	spata6	spermatogenesis associated 6	98370383	98536867	protein_coding	INTRONIC	-
BovineHD0300028322	3	98522298	1	T/G	rs43359450	6.76463	ENSBTAG00000003128	spata6	spermatogenesis associated 6	98370383	98536867	protein_coding	INTRONIC	-
BovineHD0300031517	3	109616104	1	T/C	rs132699008	6.66855	ENSBTAG00000009269	Grik3	glutamate receptor, ionotropic, kainate 3	109574933	109667304	protein_coding	INTRONIC	-
BovineHD0300031650	3	110016060	1	G/A	rs43363873	6.71996	ENSBTAG00000024097	MRPS15	mitochondrial ribosomal protein S15	110014938	110020632	protein_coding	INTRONIC	-
BovineHD0300031662	3	110041428	1	G/T	rs137022056	6.86305	ENSBTAG00000007994	oscp1	organic solute carrier protein 1	110025912	110055110	protein_coding	INTRONIC	-
BovineHD0300032525	3	112757045	1	C/T	rs136264539	7.21833	ENSBTAG00000005784		-	112558420	112898742	protein_coding	SYNONYMOUS_CODING	Y
BovineHD0300032526	3	112757580	1	A/G	rs110522678	7.13622	ENSBTAG00000005784		-	112558420	112898742	protein_coding	INTRONIC	-
BovineHD0300032530	3	112760835	1	T/C	rs42514640	7.68691	ENSBTAG00000005784		-	112558420	112898742	protein_coding	INTRONIC	-
BovineHD0500011851	5	41536022	1	G/A	rs133031057	7.21819	ENSBTAG00000043962	SLC2A13	solute carrier family 2 (facilitated glucose transporter), member 13	41062652	41559936	protein_coding	INTRONIC	-
BovineHD0500011877	5	41640390	1	A/G	rs109575286	8.14403	ENSBTAG00000044176		-	41609580	41673874	protein_coding	INTRONIC	-
BovineHD0500011878	5	41641088	1	G/A	rs42466004	8.14403	ENSBTAG00000044176		-	41609580	41673874	protein_coding	INTRONIC	-
BovineHD0500011880	5	41646979	1	T/C	rs42465974	8.14403	ENSBTAG00000044176		-	41609580	41673874	protein_coding	INTRONIC	-
BovineHD0500029974	5	104709223	1	G/A	rs136924283	6.71202	ENSBTAG00000012265		-	104603432	104727301	protein_coding	INTRONIC	-
BovineHD0500030634	5	106708890	1	G/A	rs135248470	7.63332	ENSBTAG00000018940		-	106690781	106762334	protein_coding	INTRONIC	-
BovineHD0700012416	7	42652319	1	G/A	rs43512451	8.11632	ENSBTAG00000025293	LOC524290	similar to olfactory receptor 216	42651611	42652555	protein_coding	NON_SYNONYMOUS_CODING	A/T
BovineHD0800027392	8	92373324	1	T/C	rs134934171	6.6687	ENSBTAG00000003137	LOC515209	similar to plasticity related gene 3	92346242	92674692	protein_coding	INTRONIC	-
BovineHD0800027398	8	92378138	1	G/A	rs134321431	6.71289	ENSBTAG00000003137	LOC515209	similar to plasticity related gene 3	92346242	92674692	protein_coding	INTRONIC	-
BovineHD0800027403	8	92385997	1	C/A	rs110944996	7.67426	ENSBTAG00000003137	LOC515209	similar to plasticity related gene 3	92346242	92674692	protein_coding	INTRONIC	-
BovineHD0800027407	8	92412660	1	A/C	rs137029747	7.61118	ENSBTAG00000003137	LOC515209	similar to plasticity related gene 3	92346242	92674692	protein_coding	INTRONIC	-
BovineHD1300011381	13	39480774	1	A/G	rs109126527	8.21941	ENSBTAG00000011882	SLC24A3	solute carrier family 24 (sodium/potassium/calcium exchanger), member 3	39202450	39632869	protein_coding	INTRONIC	-
BovineHD1300017966	13	62861308	1	G/A	rs41701737	6.81392	ENSBTAG00000019200	BPIL1	bactericidal/permeability-increasing protein-like 1	62850752	62869092	protein_coding	INTRONIC	-
BovineHD1300019393	13	68196929	1	C/T	rs133670202	8.59879	ENSBTAG00000047894		-	68195057	68199035	protein_coding	INTRONIC	-
BovineHD1300020168	13	70651281	1	C/T	rs110934110	8.06722	ENSBTAG00000045671		-	70650514	70651308	protein_coding	SYNONYMOUS_CODING	S
BovineHD1300020429	13	71466584	1	T/C	rs136001740	6.92319	ENSBTAG00000000309		-	71397829	71678072	protein_coding	INTRONIC	-
BovineHD1300020437	13	71482268	1	C/T	rs137562635	7.17101	ENSBTAG00000000309		-	71397829	71678072	protein_coding	INTRONIC	-
BovineHD1300020454	13	71509659	1	T/C	rs109726582	8.40739	ENSBTAG00000000309		-	71397829	71678072	protein_coding	INTRONIC	-
BovineHD1900004845	19	17301897	1	G/T	rs109478325	6.52502	ENSBTAG00000025200	ACCN1	amiloride-sensitive cation channel 1, neuronal	16353233	17562209	protein_coding	INTRONIC	-
BovineHD1900004858	19	17321347	1	A/G	rs136247859	8.85596	ENSBTAG00000025200	ACCN1	amiloride-sensitive cation channel 1, neuronal	16353233	17562209	protein_coding	INTRONIC	-
BovineHD1900004860	19	17324170	1	A/G	rs135574677	9.00147	ENSBTAG00000025200	ACCN1	amiloride-sensitive cation channel 1, neuronal	16353233	17562209	protein_coding	INTRONIC	-
BovineHD1900004932	19	17466858	1	T/C	rs132985394	6.9763	ENSBTAG00000025200	ACCN1	amiloride-sensitive cation channel 1, neuronal	16353233	17562209	protein_coding	INTRONIC	-
ARS-BFGL-NGS-15190	19	17467854	1	C/T	rs109493174	6.9763	ENSBTAG00000025200	ACCN1	amiloride-sensitive cation channel 1, neuronal	16353233	17562209	protein_coding	INTRONIC	-
BovineHD2200011470	22	40224302	1	T/C	rs42528937	6.89523	ENSBTAG00000021911	PTPRG	protein tyrosine phosphatase, receptor type, G	39175038	40360572	protein_coding	INTRONIC	-
BovineHD2200011471	22	40224862	1	A/C	rs42528941	7.1746	ENSBTAG00000021911	PTPRG	protein tyrosine phosphatase, receptor type, G	39175038	40360572	protein_coding	INTRONIC	-

## Sheet: intragenic_BSW
SNP	CHR	BP	STRAND	VARIANTS	dbSNP ID	co-log10(SS-meta)	GENE ENSEMBL ID	DESCRIPTION	START	END	BIOTYPE	CONSEQUENCE_TO_TRANSCRIPT	PROTEIN_ALLELE
BovineHD0500023817	5	84099507	1	T/C	rs133342324	7.68981	ENSBTAG00000000393	sarcospan (Kras oncogene-associated gene)	84096324	84138430	protein_coding	INTRONIC	-
BovineHD0500023819	5	84111083	1	A/G	rs135552030	7.65768	ENSBTAG00000000393	sarcospan (Kras oncogene-associated gene)	84096324	84138430	protein_coding	INTRONIC	-
BovineHD1600008907	16	31475055	1	T/C	rs42529624	6.54718	ENSBTAG00000000511	hypothetical LOC541076	31456108	31552138	protein_coding	INTRONIC	-
BovineHD1600008909	16	31477482	1	A/G	rs42529612	6.55467	ENSBTAG00000000511	hypothetical LOC541076	31456108	31552138	protein_coding	INTRONIC	-
BovineHD1600008911	16	31479355	1	C/T	rs42529602	6.55467	ENSBTAG00000000511	hypothetical LOC541076	31456108	31552138	protein_coding	INTRONIC	-
BovineHD1600008912	16	31481163	1	C/T	rs42529593	6.5523	ENSBTAG00000000511	hypothetical LOC541076	31456108	31552138	protein_coding	INTRONIC	-
BovineHD1600008936	16	31544255	1	T/C	rs135653769	6.57825	ENSBTAG00000000511	hypothetical LOC541076	31456108	31552138	protein_coding	INTRONIC	-
BovineHD1600006112	16	21799660	1	A/G	rs41798217	6.79949	ENSBTAG00000001574	hypothetical LOC540878	21783189	21808519	protein_coding	INTRONIC	-
BovineHD1600006114	16	21801180	1	T/C	rs41799245	6.85113	ENSBTAG00000001574	hypothetical LOC540878	21783189	21808519	protein_coding	INTRONIC	-
BovineHD1600006116	16	21802910	1	C/T	rs132642151	7.00812	ENSBTAG00000001574	hypothetical LOC540878	21783189	21808519	protein_coding	INTRONIC	-
BovineHD1600006117	16	21803692	1	T/C	rs134800890	9.17461	ENSBTAG00000001574	hypothetical LOC540878	21783189	21808519	protein_coding	INTRONIC	-
Hapmap59553-rs29016155	16	21805454	1	T/C	rs29016155	8.66495	ENSBTAG00000001574	hypothetical LOC540878	21783189	21808519	protein_coding	INTRONIC	-
BovineHD1600007199	16	25899984	1	C/T	rs110131112	6.76836	ENSBTAG00000001729	dual specificity phosphatase 10	25895751	25936864	protein_coding	INTRONIC	-
BovineHD1600007203	16	25917821	1	G/A	rs137370883	6.67701	ENSBTAG00000001729	dual specificity phosphatase 10	25895751	25936864	protein_coding	INTRONIC	-
BovineHD1600007204	16	25919398	1	C/A	rs109101012	6.54756	ENSBTAG00000001729	dual specificity phosphatase 10	25895751	25936864	protein_coding	INTRONIC	-
BovineHD1600007207	16	25933132	1	G/A	rs109589330	8.60145	ENSBTAG00000001729	dual specificity phosphatase 10	25895751	25936864	protein_coding	INTRONIC	-
BovineHD1600007209	16	25935379	1	T/C	rs109223063	6.54227	ENSBTAG00000001729	dual specificity phosphatase 10	25895751	25936864	protein_coding	INTRONIC	-
BovineHD0500023764	5	83901690	1	T/C	rs110015758	6.74104	ENSBTAG00000002313	inositol 1,4,5-triphosphate receptor, type 2	83398954	83986176	protein_coding	INTRONIC	-
BovineHD0500003707	5	12465218	1	A/G	rs134559417	9.94735	ENSBTAG00000002888	transmembrane and tetratricopeptide repeat containing 2	12460330	12563124	protein_coding	INTRONIC	-
BovineHD4100003432	5	12466729	1	A/G	rs41649849	9.62157	ENSBTAG00000002888	transmembrane and tetratricopeptide repeat containing 2	12460330	12563124	protein_coding	INTRONIC	-
BovineHD0500003708	5	12467621	1	A/G	rs110214351	6.64119	ENSBTAG00000002888	transmembrane and tetratricopeptide repeat containing 2	12460330	12563124	protein_coding	INTRONIC	-
BovineHD0500003712	5	12470008	1	C/T	rs110953623	7.63259	ENSBTAG00000002888	transmembrane and tetratricopeptide repeat containing 2	12460330	12563124	protein_coding	INTRONIC	-
BovineHD0500003716	5	12480281	1	T/C	rs108960204	7.23548	ENSBTAG00000002888	transmembrane and tetratricopeptide repeat containing 2	12460330	12563124	protein_coding	INTRONIC	-
BovineHD0500003717	5	12480791	1	G/A	rs135735391	6.56352	ENSBTAG00000002888	transmembrane and tetratricopeptide repeat containing 2	12460330	12563124	protein_coding	INTRONIC	-
BovineHD0500003718	5	12481282	1	T/G	rs133681713	6.56352	ENSBTAG00000002888	transmembrane and tetratricopeptide repeat containing 2	12460330	12563124	protein_coding	INTRONIC	-
BovineHD0500003721	5	12484236	1	T/C	rs109690553	7.08482	ENSBTAG00000002888	transmembrane and tetratricopeptide repeat containing 2	12460330	12563124	protein_coding	INTRONIC	-
BovineHD0500003725	5	12488807	1	A/G	rs135882696	7.09177	ENSBTAG00000002888	transmembrane and tetratricopeptide repeat containing 2	12460330	12563124	protein_coding	INTRONIC	-
BovineHD0500003726	5	12489281	1	A/G	rs132881785	6.64849	ENSBTAG00000002888	transmembrane and tetratricopeptide repeat containing 2	12460330	12563124	protein_coding	INTRONIC	-
BovineHD1600006329	16	22515681	1	C/T	rs110123442	6.8685	ENSBTAG00000005359	transforming growth factor, beta 2	22495736	22588280	protein_coding	INTRONIC	-
BovineHD1600007422	16	26886396	1	T/C	rs110542873	7.40169	ENSBTAG00000007593	similar to axin interaction partner and dorsalization antagonist; axin interactor, dorsalization associated	26862374	26908257	protein_coding	INTRONIC	-
BovineHD1600007423	16	26887710	1	T/C	rs134096502	7.28493	ENSBTAG00000007593	similar to axin interaction partner and dorsalization antagonist; axin interactor, dorsalization associated	26862374	26908257	protein_coding	INTRONIC	-
BovineHD1600007432	16	26922130	1	A/G	rs136338916	7.97933	ENSBTAG00000007595	hypothetical LOC522319	26908537	26927548	protein_coding	INTRONIC	-
BovineHD0500005655	5	19574502	1	G/A	rs134282255	6.50194	ENSBTAG00000009552	ATPase, Ca++ transporting, plasma membrane 1	19539973	19669793	protein_coding	INTRONIC	-
BovineHD0500005656	5	19577030	1	G/A	rs110397571	10.0633	ENSBTAG00000009552	ATPase, Ca++ transporting, plasma membrane 1	19539973	19669793	protein_coding	INTRONIC	-
BovineHD0500005661	5	19586951	1	C/T	rs109172187	10.4938	ENSBTAG00000009552	ATPase, Ca++ transporting, plasma membrane 1	19539973	19669793	protein_coding	INTRONIC	-
BovineHD0500005663	5	19589918	1	A/C	rs133084066	10.4938	ENSBTAG00000009552	ATPase, Ca++ transporting, plasma membrane 1	19539973	19669793	protein_coding	INTRONIC	-
BovineHD0500005666	5	19593633	1	G/A	rs109223521	9.48717	ENSBTAG00000009552	ATPase, Ca++ transporting, plasma membrane 1	19539973	19669793	protein_coding	INTRONIC	-
BovineHD0500005668	5	19597968	1	G/A	rs109678904	9.0734	ENSBTAG00000009552	ATPase, Ca++ transporting, plasma membrane 1	19539973	19669793	protein_coding	INTRONIC	-
BovineHD1600005698	16	20604853	1	A/G	rs135710448	9.10405	ENSBTAG00000010392	estrogen-related receptor gamma	20595768	20789340	protein_coding	INTRONIC	-
BovineHD1600005711	16	20619357	1	A/G	rs134411715	6.69603	ENSBTAG00000010392	estrogen-related receptor gamma	20595768	20789340	protein_coding	INTRONIC	-
BovineHD1600005725	16	20648391	1	G/A	rs109861536	8.12208	ENSBTAG00000010392	estrogen-related receptor gamma	20595768	20789340	protein_coding	INTRONIC	-
BovineHD1600005740	16	20688106	1	A/G	rs110726840	6.64995	ENSBTAG00000010392	estrogen-related receptor gamma	20595768	20789340	protein_coding	INTRONIC	-
BovineHD0500022026	5	77531518	1	A/G	rs134326580	6.78777	ENSBTAG00000011395	dynamin 1-like	77514854	77575339	protein_coding	SYNONYMOUS_CODING	R
BovineHD0500022027	5	77535301	1	T/C	rs135632271	6.7054	ENSBTAG00000011395	dynamin 1-like	77514854	77575339	protein_coding	INTRONIC	-
BovineHD0500022029	5	77546983	1	T/C	rs136929030	7.74977	ENSBTAG00000011395	dynamin 1-like	77514854	77575339	protein_coding	INTRONIC	-
BovineHD0500022031	5	77555323	1	A/G	rs136674629	7.28236	ENSBTAG00000011395	dynamin 1-like	77514854	77575339	protein_coding	INTRONIC	-
BovineHD0500022034	5	77560976	1	T/C	rs132946448	7.28236	ENSBTAG00000011395	dynamin 1-like	77514854	77575339	protein_coding	INTRONIC	-
BovineHD0500022022	5	77513708	1	C/T	rs110675186	7.62669	ENSBTAG00000011399	tyrosyl-tRNA synthetase 2, mitochondrial	77502140	77528802	protein_coding	INTRONIC	-
BovineHD1600007878	16	28286012	1	A/G	rs137489427	8.80161	ENSBTAG00000011785	WD repeat domain 26	28258333	28291746	protein_coding	INTRONIC	-
BovineHD1600007879	16	28286500	1	A/G	rs135958180	8.80161	ENSBTAG00000011785	WD repeat domain 26	28258333	28291746	protein_coding	INTRONIC	-
BovineHD1600007880	16	28288070	1	A/G	rs133662403	8.80161	ENSBTAG00000011785	WD repeat domain 26	28258333	28291746	protein_coding	INTRONIC	-
BovineHD1600007881	16	28291117	1	G/A	rs134981375	8.28915	ENSBTAG00000011785	WD repeat domain 26	28258333	28291746	protein_coding	INTRONIC	-
BovineHD0500023506	5	83003905	1	T/C	rs134827458	6.63376	ENSBTAG00000011798	serine/threonine kinase 38 like	82972063	83055263	protein_coding	INTRONIC	-
BovineHD1600009222	16	32466742	1	A/G	rs135888392	7.85271	ENSBTAG00000012715	-	32381118	32471604	protein_coding	INTRONIC	-
BovineHD1600007763	16	27801014	1	A/G	rs137662975	6.58382	ENSBTAG00000012778	calpain 2, (m/II) large subunit	27781671	27840009	protein_coding	INTRONIC	-
BovineHD1600007782	16	27847152	1	A/C	rs134449003	7.01757	ENSBTAG00000012781	-	27842000	27882005	protein_coding	INTRONIC	-
BovineHD1600008687	16	30599532	1	A/G	rs133824861	6.64259	ENSBTAG00000013197	presenilin 2 (Alzheimer disease 4)	30596049	30622404	protein_coding	INTRONIC	-
BovineHD1600008692	16	30612504	1	T/G	rs135222521	6.51177	ENSBTAG00000013197	presenilin 2 (Alzheimer disease 4)	30596049	30622404	protein_coding	INTRONIC	-
BovineHD1600008693	16	30612973	1	A/G	rs109537415	7.18974	ENSBTAG00000013197	presenilin 2 (Alzheimer disease 4)	30596049	30622404	protein_coding	INTRONIC	-
BovineHD0600025183	6	91692544	1	T/C	rs109844992	7.4963	ENSBTAG00000015919	DKFZP564O0823 protein	91597122	91723390	protein_coding	INTRONIC	-
BovineHD1600008262	16	29331429	1	T/C	rs135813650	6.86514	ENSBTAG00000016185	enabled homolog (Drosophila)	29238992	29442791	protein_coding	INTRONIC	-
BovineHD1900013627	19	48934153	1	C/T	rs134092531	7.04613	ENSBTAG00000016799	similar to endoplasmic reticulum to nucleus signalling 1	48924511	48971838	protein_coding	SYNONYMOUS_CODING	A
BovineHD1900013630	19	48945894	1	T/C	rs41918648	6.89658	ENSBTAG00000016799	similar to endoplasmic reticulum to nucleus signalling 1	48924511	48971838	protein_coding	INTRONIC	-
BovineHD1900013635	19	48958579	1	G/A	rs136230518	8.32888	ENSBTAG00000016799	similar to endoplasmic reticulum to nucleus signalling 1	48924511	48971838	protein_coding	INTRONIC	-
BovineHD1900013638	19	48961878	1	T/C	rs109199751	8.32888	ENSBTAG00000016799	similar to endoplasmic reticulum to nucleus signalling 1	48924511	48971838	protein_coding	INTRONIC	-
BovineHD1900013640	19	48963289	1	C/A	rs109695418	8.32888	ENSBTAG00000016799	similar to endoplasmic reticulum to nucleus signalling 1	48924511	48971838	protein_coding	INTRONIC	-
BovineHD1600008635	16	30439031	1	C/T	rs110781994	7.34853	ENSBTAG00000019339	-	30390092	30490348	protein_coding	INTRONIC	-
BovineHD1600008636	16	30440171	1	C/T	rs110105596	7.73431	ENSBTAG00000019339	-	30390092	30490348	protein_coding	INTRONIC	-
BovineHD1600008637	16	30441131	1	T/C	rs109742378	7.48413	ENSBTAG00000019339	-	30390092	30490348	protein_coding	INTRONIC	-
BovineHD1600008639	16	30445494	1	T/C	rs110039439	6.73338	ENSBTAG00000019339	-	30390092	30490348	protein_coding	INTRONIC	-
BovineHD1600008641	16	30454387	1	A/G	rs109071663	6.99766	ENSBTAG00000019339	-	30390092	30490348	protein_coding	INTRONIC	-
BovineHD1600007862	16	28234027	1	A/G	rs134025281	7.6209	ENSBTAG00000019471	cornichon homolog 4 (Drosophila)	28231307	28245538	protein_coding	INTRONIC	-
BovineHD0500010316	5	36010994	1	A/G	rs132901025	7.2726	ENSBTAG00000032183	NEL-like 2 (chicken)	35657329	36042694	protein_coding	INTRONIC	-
BovineHD1600007932	16	28444167	1	C/T	rs109110540	9.25226	ENSBTAG00000044171	cornichon homolog 3 (Drosophila)	28441400	28580230	protein_coding	INTRONIC	-
BovineHD1600007933	16	28444731	1	C/A	rs109993732	9.25226	ENSBTAG00000044171	cornichon homolog 3 (Drosophila)	28441400	28580230	protein_coding	INTRONIC	-
BovineHD1600007935	16	28446599	1	T/C	rs109082467	7.91771	ENSBTAG00000044171	cornichon homolog 3 (Drosophila)	28441400	28580230	protein_coding	INTRONIC	-
BovineHD1600007946	16	28459871	1	C/T	rs137713624	6.59226	ENSBTAG00000044171	cornichon homolog 3 (Drosophila)	28441400	28580230	protein_coding	INTRONIC	-
BovineHD1600007950	16	28463067	1	A/G	rs110037618	9.51047	ENSBTAG00000044171	cornichon homolog 3 (Drosophila)	28441400	28580230	protein_coding	INTRONIC	-
BovineHD1600007951	16	28464942	1	C/T	rs41647575	9.60404	ENSBTAG00000044171	cornichon homolog 3 (Drosophila)	28441400	28580230	protein_coding	INTRONIC	-
BovineHD1600007954	16	28467710	1	G/A	rs110828880	6.9107	ENSBTAG00000044171	cornichon homolog 3 (Drosophila)	28441400	28580230	protein_coding	INTRONIC	-
BovineHD1600007957	16	28472533	1	A/G	rs109839767	6.9107	ENSBTAG00000044171	cornichon homolog 3 (Drosophila)	28441400	28580230	protein_coding	INTRONIC	-
BovineHD1600007959	16	28473688	1	A/G	rs109267871	11.3501	ENSBTAG00000044171	cornichon homolog 3 (Drosophila)	28441400	28580230	protein_coding	INTRONIC	-
BovineHD1600007960	16	28474600	1	C/A	rs136527683	6.93486	ENSBTAG00000044171	cornichon homolog 3 (Drosophila)	28441400	28580230	protein_coding	INTRONIC	-
BovineHD1600007963	16	28477149	1	G/A	rs109619756	7.83557	ENSBTAG00000044171	cornichon homolog 3 (Drosophila)	28441400	28580230	protein_coding	INTRONIC	-
BovineHD1600007964	16	28478192	1	A/G	rs136913171	11.4185	ENSBTAG00000044171	cornichon homolog 3 (Drosophila)	28441400	28580230	protein_coding	INTRONIC	-
BovineHD1600007965	16	28478774	1	A/G	rs110185405	7.75206	ENSBTAG00000044171	cornichon homolog 3 (Drosophila)	28441400	28580230	protein_coding	INTRONIC	-
BovineHD1600007971	16	28483832	1	A/C	rs110097988	11.0976	ENSBTAG00000044171	cornichon homolog 3 (Drosophila)	28441400	28580230	protein_coding	INTRONIC	-
BovineHD1600007972	16	28484507	1	G/A	rs132754461	11.2809	ENSBTAG00000044171	cornichon homolog 3 (Drosophila)	28441400	28580230	protein_coding	INTRONIC	-
BovineHD1600007973	16	28485201	1	C/T	rs137042007	11.0709	ENSBTAG00000044171	cornichon homolog 3 (Drosophila)	28441400	28580230	protein_coding	INTRONIC	-
BovineHD1600007974	16	28486366	1	T/C	rs109953208	10.37	ENSBTAG00000044171	cornichon homolog 3 (Drosophila)	28441400	28580230	protein_coding	INTRONIC	-
BovineHD1600007975	16	28488890	1	A/G	rs110541451	6.91335	ENSBTAG00000044171	cornichon homolog 3 (Drosophila)	28441400	28580230	protein_coding	INTRONIC	-
BovineHD1600007992	16	28550962	1	T/C	rs137427658	7.1256	ENSBTAG00000044171	cornichon homolog 3 (Drosophila)	28441400	28580230	protein_coding	INTRONIC	-
BovineHD1600008000	16	28575616	1	C/A	rs136854526	10.4894	ENSBTAG00000044171	cornichon homolog 3 (Drosophila)	28441400	28580230	protein_coding	INTRONIC	-
BovineHD1600008002	16	28578746	1	G/A	rs135484125	9.63834	ENSBTAG00000044171	cornichon homolog 3 (Drosophila)	28441400	28580230	protein_coding	INTRONIC	-

## Sheet: intragenic_GYR
SNP	CHR	BP	STRAND	VARIANTS	dbSNP ID	co-log10(SS-meta)	GENE ENSEMBL ID	DESCRIPTION	START	END	BIOTYPE	CONSEQUENCE_TO_TRANSCRIPT	PROTEIN_ALLELE
BovineHD0300020081	3	67942605	1	T/C	rs135539983	7.77398	ENSBTAG00000007309	ST6 (alpha-N-acetyl-neuraminyl-2,3-beta-galactosyl-1,3)-N-acetylgalactosaminide alpha-2,6-sialyltransferase 5	67863093	68073051	protein_coding	INTRONIC	-
BovineHD0300020082	3	67943791	1	A/C	rs133482654	7.20194	ENSBTAG00000007309	ST6 (alpha-N-acetyl-neuraminyl-2,3-beta-galactosyl-1,3)-N-acetylgalactosaminide alpha-2,6-sialyltransferase 5	67863093	68073051	protein_coding	INTRONIC	-

## Sheet: intragenic_NEL
SNP	CHR	BP	STRAND	VARIANTS	dbSNP ID	co-log10(SS-meta)	GENE ENSEMBL ID	DESCRIPTION	START	END	BIOTYPE	CONSEQUENCE_TO_TRANSCRIPT	PROTEIN_ALLELE
BovineHD0100011902	1	41734986	1	G/A	rs43230765	7.10853	ENSBTAG00000047147	-	41700079	41756925	protein_coding	INTRONIC	-
BovineHD0100011903	1	41735786	1	G/A	rs43230758	7.02656	ENSBTAG00000047147	-	41700079	41756925	protein_coding	INTRONIC	-
BovineHD0200013724	2	47315215	1	T/C	rs134503255	6.57165	ENSBTAG00000018125	kinesin family member 5C	47315201	47472004	protein_coding	3PRIME_UTR	-
BovineHD0200013726	2	47316910	1	G/A	rs110121670	10.2504	ENSBTAG00000018125	kinesin family member 5C	47315201	47472004	protein_coding	INTRONIC	-
BovineHD0200013729	2	47318974	1	A/G	rs109871393	8.02318	ENSBTAG00000018125	kinesin family member 5C	47315201	47472004	protein_coding	INTRONIC	-
BovineHD0200013744	2	47340295	1	A/G	rs134857709	7.43179	ENSBTAG00000018125	kinesin family member 5C	47315201	47472004	protein_coding	INTRONIC	-
BovineHD0200013748	2	47346386	1	G/A	rs109842567	7.35914	ENSBTAG00000018125	kinesin family member 5C	47315201	47472004	protein_coding	INTRONIC	-
BovineHD0200013749	2	47347453	1	T/C	rs133828420	6.74023	ENSBTAG00000018125	kinesin family member 5C	47315201	47472004	protein_coding	INTRONIC	-
BovineHD1800017588	18	61140607	1	C/A	rs136650087	7.95614	ENSBTAG00000038149	NLR family, pyrin domain containing 12	61091348	61143063	protein_coding	INTRONIC	-
BovineHD1800017589	18	61142619	1	A/G	rs42645322	7.86963	ENSBTAG00000038149	NLR family, pyrin domain containing 12	61091348	61143063	protein_coding	INTRONIC	-

## Sheet: DAVID_ANG
Category	Term	Count	%	PValue	Genes	List Total	Pop Hits	Pop Total	Fold Enrichment	Bonferroni	Benjamini	FDR
INTERPRO	IPR000827:Small chemokine, C-C group, conserved site	4	1.61943	0.000251422	ENSBTAG00000004129, ENSBTAG00000014113, ENSBTAG00000012684, ENSBTAG00000037811	110	11	9171	30.3174	0.0559564	0.0559564	0.321632
GOTERM_MF_FAT	GO:0042379~chemokine receptor binding	5	2.02429	0.000285345	ENSBTAG00000004129, ENSBTAG00000014113, ENSBTAG00000010161, ENSBTAG00000012684, ENSBTAG00000037811	89	34	9249	15.2826	0.0440895	0.0440895	0.343269
GOTERM_MF_FAT	GO:0008009~chemokine activity	5	2.02429	0.000285345	ENSBTAG00000004129, ENSBTAG00000014113, ENSBTAG00000010161, ENSBTAG00000012684, ENSBTAG00000037811	89	34	9249	15.2826	0.0440895	0.0440895	0.343269
SMART	SM00199:SCY	5	2.02429	0.000297177	ENSBTAG00000004129, ENSBTAG00000014113, ENSBTAG00000010161, ENSBTAG00000012684, ENSBTAG00000037811	53	28	4364	14.7035	0.0156293	0.0156293	0.289563
INTERPRO	IPR001811:Small chemokine, interleukin-8-like	5	2.02429	0.000310288	ENSBTAG00000004129, ENSBTAG00000014113, ENSBTAG00000010161, ENSBTAG00000012684, ENSBTAG00000037811	110	28	9171	14.888	0.0686006	0.0349096	0.396798
PIR_SUPERFAMILY	PIRSF500572:small inducible cytokine, A2 type	3	1.21457	0.000541749	ENSBTAG00000004129, ENSBTAG00000014113, ENSBTAG00000037811	54	3	3890	72.037	0.0330394	0.0330394	0.545362
PIR_SUPERFAMILY	PIRSF001950:small inducible chemokine, C/CC types	4	1.61943	0.000620419	ENSBTAG00000004129, ENSBTAG00000014113, ENSBTAG00000010161, ENSBTAG00000037811	54	13	3890	22.1652	0.037747	0.0190551	0.624333
GOTERM_BP_FAT	GO:0006955~immune response	10	4.04858	0.00322245	ENSBTAG00000004129, ENSBTAG00000014113, ENSBTAG00000018451, ENSBTAG00000020173, ENSBTAG00000015032, ENSBTAG00000010161, ENSBTAG00000012684, ENSBTAG00000004211, ENSBTAG00000037811, ENSBTAG00000003255	92	293	8785	3.25901	0.804695	0.804695	4.54903
KEGG_PATHWAY	bta04062:Chemokine signaling pathway	7	2.83401	0.00418182	ENSBTAG00000004129, ENSBTAG00000014113, ENSBTAG00000010161, ENSBTAG00000012684, ENSBTAG00000016043, ENSBTAG00000037811, ENSBTAG00000008832	46	171	4940	4.39614	0.251101	0.251101	4.23197
SP_PIR_KEYWORDS	cytokine	5	2.02429	0.0108043	ENSBTAG00000004129, ENSBTAG00000014113, ENSBTAG00000010161, ENSBTAG00000012684, ENSBTAG00000037811	87	74	7349	5.70752	0.766752	0.766752	11.9432
GOTERM_MF_FAT	GO:0005125~cytokine activity	5	2.02429	0.0117513	ENSBTAG00000004129, ENSBTAG00000014113, ENSBTAG00000010161, ENSBTAG00000012684, ENSBTAG00000037811	89	93	9249	5.58717	0.845522	0.606964	13.2751
SMART	SM00208:TNFR	3	1.21457	0.0168947	ENSBTAG00000014725, ENSBTAG00000015312, ENSBTAG00000004211	53	17	4364	14.5305	0.594677	0.36335	15.3158
INTERPRO	IPR001368:TNFR/CD27/30/40/95 cysteine-rich region	3	1.21457	0.0169453	ENSBTAG00000014725, ENSBTAG00000015312, ENSBTAG00000004211	110	17	9171	14.7128	0.980034	0.728711	19.6642
GOTERM_MF_FAT	GO:0004821~histidine-tRNA ligase activity	2	0.809717	0.0189396	ENSBTAG00000025212, ENSBTAG00000018847	89	2	9249	103.921	0.951255	0.634705	20.5776
GOTERM_BP_FAT	GO:0006427~histidyl-tRNA aminoacylation	2	0.809717	0.020611	ENSBTAG00000025212, ENSBTAG00000018847	92	2	8785	95.4891	0.999973	0.994852	25.9486
INTERPRO	IPR015807:Histidyl-tRNA synthetase, class IIa, subgroup	2	0.809717	0.0236306	ENSBTAG00000025212, ENSBTAG00000018847	110	2	9171	83.3727	0.995816	0.745662	26.3892
INTERPRO	IPR004516:Histidyl-tRNA synthetase, class IIa	2	0.809717	0.0236306	ENSBTAG00000025212, ENSBTAG00000018847	110	2	9171	83.3727	0.995816	0.745662	26.3892
EC_NUMBER	6.1.1.21	2	0.809717	0.0238796	ENSBTAG00000025212, ENSBTAG00000018847	17	3	1995	78.2353	0.336932	0.336932	16.0542
GOTERM_CC_FAT	GO:0070013~intracellular organelle lumen	12	4.8583	0.0258802	ENSBTAG00000025212, ENSBTAG00000005726, ENSBTAG00000001449, ENSBTAG00000002026, ENSBTAG00000007960, ENSBTAG00000014729, ENSBTAG00000032166, ENSBTAG00000019133, ENSBTAG00000003255, ENSBTAG00000015042, ENSBTAG00000017064, ENSBTAG00000009516	70	579	6966	2.06247	0.978253	0.978253	26.7768
GOTERM_CC_FAT	GO:0043233~organelle lumen	12	4.8583	0.026173	ENSBTAG00000025212, ENSBTAG00000005726, ENSBTAG00000001449, ENSBTAG00000002026, ENSBTAG00000007960, ENSBTAG00000014729, ENSBTAG00000032166, ENSBTAG00000019133, ENSBTAG00000003255, ENSBTAG00000015042, ENSBTAG00000017064, ENSBTAG00000009516	70	580	6966	2.05892	0.979187	0.855732	27.038
KEGG_PATHWAY	bta04070:Phosphatidylinositol signaling system	4	1.61943	0.0262459	ENSBTAG00000020616, ENSBTAG00000004449, ENSBTAG00000020173, ENSBTAG00000017584	46	71	4940	6.05021	0.840412	0.600515	24.0003
PIR_SUPERFAMILY	PIRSF001549:histidyl-tRNA synthetase	2	0.809717	0.0270672	ENSBTAG00000025212, ENSBTAG00000018847	54	2	3890	72.037	0.817553	0.432831	24.188
PIR_SUPERFAMILY	PIRSF001549:His-tRNA_synth	2	0.809717	0.0270672	ENSBTAG00000025212, ENSBTAG00000018847	54	2	3890	72.037	0.817553	0.432831	24.188
GOTERM_BP_FAT	GO:0051301~cell division	5	2.02429	0.0312012	ENSBTAG00000018883, ENSBTAG00000019777, ENSBTAG00000007960, ENSBTAG00000016307, ENSBTAG00000000660	92	115	8785	4.1517	1	0.995235	36.6969
KEGG_PATHWAY	bta04640:Hematopoietic cell lineage	4	1.61943	0.0334357	ENSBTAG00000015032, ENSBTAG00000014907, ENSBTAG00000014764, ENSBTAG00000003255	46	78	4940	5.50725	0.904298	0.542588	29.5954
GOTERM_CC_FAT	GO:0031974~membrane-enclosed lumen	12	4.8583	0.0339547	ENSBTAG00000025212, ENSBTAG00000005726, ENSBTAG00000001449, ENSBTAG00000002026, ENSBTAG00000007960, ENSBTAG00000014729, ENSBTAG00000032166, ENSBTAG00000019133, ENSBTAG00000003255, ENSBTAG00000015042, ENSBTAG00000017064, ENSBTAG00000009516	70	604	6966	1.97711	0.993549	0.813844	33.6741
SP_PIR_KEYWORDS	chemotaxis	3	1.21457	0.0341153	ENSBTAG00000004129, ENSBTAG00000014113, ENSBTAG00000037811	87	25	7349	10.1366	0.99045	0.902278	33.3959
INTERPRO	IPR001873:Na+ channel, amiloride-sensitive	2	0.809717	0.0352376	ENSBTAG00000025200, ENSBTAG00000002631	110	3	9171	55.5818	0.999729	0.806601	36.8459
INTERPRO	IPR004724:Epithelial sodium channel	2	0.809717	0.0352376	ENSBTAG00000025200, ENSBTAG00000002631	110	3	9171	55.5818	0.999729	0.806601	36.8459
INTERPRO	IPR001206:Diacylglycerol kinase, catalytic region	2	0.809717	0.0352376	ENSBTAG00000020616, ENSBTAG00000019265	110	3	9171	55.5818	0.999729	0.806601	36.8459
SMART	SM00046:DAGKc	2	0.809717	0.0353308	ENSBTAG00000020616, ENSBTAG00000019265	53	3	4364	54.8931	0.851387	0.470313	29.5975
GOTERM_BP_FAT	GO:0042254~ribosome biogenesis	4	1.61943	0.0357745	ENSBTAG00000014733, ENSBTAG00000002026, ENSBTAG00000032166, ENSBTAG00000015042	92	70	8785	5.45652	1	0.990032	40.8734
KEGG_PATHWAY	bta04742:Taste transduction	3	1.21457	0.0358298	ENSBTAG00000025200, ENSBTAG00000016043, ENSBTAG00000002631	46	33	4940	9.76285	0.91935	0.467093	31.3742
SP_PIR_KEYWORDS	glycolysis	3	1.21457	0.0448074	ENSBTAG00000014731, ENSBTAG00000015358, ENSBTAG00000019782	87	29	7349	8.73841	0.997851	0.870959	41.5346
GOTERM_BP_FAT	GO:0034660~ncRNA metabolic process	5	2.02429	0.0500784	ENSBTAG00000025212, ENSBTAG00000018847, ENSBTAG00000014733, ENSBTAG00000002026, ENSBTAG00000015042	92	134	8785	3.56303	1	0.994479	52.3398
KEGG_PATHWAY	bta00561:Glycerolipid metabolism	3	1.21457	0.0531639	ENSBTAG00000020616, ENSBTAG00000004449, ENSBTAG00000019265	46	41	4940	7.8579	0.976935	0.529464	43.0901
GOTERM_MF_FAT	GO:0003713~transcription coactivator activity	3	1.21457	0.0577782	ENSBTAG00000001449, ENSBTAG00000017064, ENSBTAG00000009516	89	41	9249	7.604	0.999918	0.90471	51.1828
GOTERM_BP_FAT	GO:0022613~ribonucleoprotein complex biogenesis	4	1.61943	0.0578636	ENSBTAG00000014733, ENSBTAG00000002026, ENSBTAG00000032166, ENSBTAG00000015042	92	85	8785	4.49361	1	0.99344	57.6745
GOTERM_CC_FAT	GO:0031981~nuclear lumen	9	3.64372	0.0582961	ENSBTAG00000005726, ENSBTAG00000001449, ENSBTAG00000002026, ENSBTAG00000007960, ENSBTAG00000032166, ENSBTAG00000019133, ENSBTAG00000015042, ENSBTAG00000017064, ENSBTAG00000009516	70	426	6966	2.10241	0.999845	0.888346	51.0276
GOTERM_BP_FAT	GO:0006096~glycolysis	3	1.21457	0.0586519	ENSBTAG00000014731, ENSBTAG00000015358, ENSBTAG00000019782	92	38	8785	7.53862	1	0.987338	58.1824
SP_PIR_KEYWORDS	inflammatory response	3	1.21457	0.065997	ENSBTAG00000004129, ENSBTAG00000014113, ENSBTAG00000015032	87	36	7349	7.03927	0.999894	0.898453	55.0398
GOTERM_CC_FAT	GO:0015630~microtubule cytoskeleton	6	2.42915	0.0661868	ENSBTAG00000008538, ENSBTAG00000018883, ENSBTAG00000004832, ENSBTAG00000021714, ENSBTAG00000015358, ENSBTAG00000000660	70	220	6966	2.71403	0.999955	0.864608	55.6885
GOTERM_MF_FAT	GO:0004143~diacylglycerol kinase activity	2	0.809717	0.0736562	ENSBTAG00000020616, ENSBTAG00000019265	89	8	9249	25.9803	0.999994	0.910875	60.2222
GOTERM_CC_FAT	GO:0045121~membrane raft	3	1.21457	0.075743	ENSBTAG00000015032, ENSBTAG00000004211, ENSBTAG00000003255	70	46	6966	6.49006	0.99999	0.852896	60.788
SP_PIR_KEYWORDS	sodium channel	2	0.809717	0.0791267	ENSBTAG00000025200, ENSBTAG00000002631	87	7	7349	24.1346	0.999984	0.890212	61.9073
INTERPRO	IPR004154:Anticodon-binding	2	0.809717	0.080314	ENSBTAG00000025212, ENSBTAG00000018847	110	7	9171	23.8208	1	0.959051	65.7888
GOTERM_BP_FAT	GO:0006007~glucose catabolic process	3	1.21457	0.0819326	ENSBTAG00000014731, ENSBTAG00000015358, ENSBTAG00000019782	92	46	8785	6.22755	1	0.995514	70.8605
KEGG_PATHWAY	bta04621:NOD-like receptor signaling pathway	3	1.21457	0.0834702	ENSBTAG00000004129, ENSBTAG00000014113, ENSBTAG00000037811	46	53	4940	6.07875	0.997556	0.632983	59.3179
SP_PIR_KEYWORDS	ribonucleoprotein	6	2.42915	0.0845985	ENSBTAG00000005726, ENSBTAG00000005285, ENSBTAG00000008962, ENSBTAG00000002026, ENSBTAG00000014729, ENSBTAG00000018324	87	200	7349	2.53414	0.999993	0.861114	64.4748
GOTERM_BP_FAT	GO:0019320~hexose catabolic process	3	1.21457	0.0850162	ENSBTAG00000014731, ENSBTAG00000015358, ENSBTAG00000019782	92	47	8785	6.09505	1	0.99323	72.2409
GOTERM_MF_FAT	GO:0016563~transcription activator activity	4	1.61943	0.0852668	ENSBTAG00000001449, ENSBTAG00000019133, ENSBTAG00000017064, ENSBTAG00000009516	89	109	9249	3.81363	0.999999	0.904335	65.8304
KEGG_PATHWAY	bta04060:Cytokine-cytokine receptor interaction	5	2.02429	0.0876682	ENSBTAG00000014725, ENSBTAG00000014907, ENSBTAG00000015312, ENSBTAG00000004211, ENSBTAG00000015361	46	186	4940	2.88686	0.998219	0.595219	61.2002
GOTERM_BP_FAT	GO:0006364~rRNA processing	3	1.21457	0.0881347	ENSBTAG00000014733, ENSBTAG00000002026, ENSBTAG00000015042	92	48	8785	5.96807	1	0.990614	73.5749
GOTERM_BP_FAT	GO:0016072~rRNA metabolic process	3	1.21457	0.0881347	ENSBTAG00000014733, ENSBTAG00000002026, ENSBTAG00000015042	92	48	8785	5.96807	1	0.990614	73.5749
GOTERM_BP_FAT	GO:0046365~monosaccharide catabolic process	3	1.21457	0.0881347	ENSBTAG00000014731, ENSBTAG00000015358, ENSBTAG00000019782	92	48	8785	5.96807	1	0.990614	73.5749
KEGG_PATHWAY	bta00010:Glycolysis / Gluconeogenesis	3	1.21457	0.0889429	ENSBTAG00000014731, ENSBTAG00000015358, ENSBTAG00000019782	46	55	4940	5.85771	0.998383	0.552203	61.7559
INTERPRO	IPR002314:Aminoacyl-tRNA synthetase, class II (G, H, P and S), conserved region	2	0.809717	0.0912531	ENSBTAG00000025212, ENSBTAG00000018847	110	8	9171	20.8432	1	0.956299	70.6511
GOTERM_CC_FAT	GO:0005730~nucleolus	5	2.02429	0.0917932	ENSBTAG00000002026, ENSBTAG00000007960, ENSBTAG00000032166, ENSBTAG00000015042, ENSBTAG00000009516	70	173	6966	2.87614	0.999999	0.865769	68.1586
GOTERM_BP_FAT	GO:0006954~inflammatory response	4	1.61943	0.0929998	ENSBTAG00000004129, ENSBTAG00000014113, ENSBTAG00000015032, ENSBTAG00000004211	92	104	8785	3.67266	1	0.988781	75.5373

## Sheet: DAVID_BSW
Category	Term	Count	%	PValue	Genes	List Total	Pop Hits	Pop Total	Fold Enrichment	Bonferroni	Benjamini	FDR
GOTERM_BP_FAT	GO:0022610~biological adhesion	7	4.60526	0.0150457	ENSBTAG00000019432, ENSBTAG00000024947, ENSBTAG00000005359, ENSBTAG00000012066, ENSBTAG00000003709, ENSBTAG00000002651, ENSBTAG00000032183	59	306	8785	3.40617	0.999049	0.999049	19.4009
GOTERM_BP_FAT	GO:0007155~cell adhesion	7	4.60526	0.0150457	ENSBTAG00000019432, ENSBTAG00000024947, ENSBTAG00000005359, ENSBTAG00000012066, ENSBTAG00000003709, ENSBTAG00000002651, ENSBTAG00000032183	59	306	8785	3.40617	0.999049	0.999049	19.4009
GOTERM_CC_FAT	GO:0005730~nucleolus	5	3.28947	0.0182026	ENSBTAG00000013483, ENSBTAG00000020810, ENSBTAG00000000837, ENSBTAG00000009310, ENSBTAG00000033252	42	173	6966	4.79356	0.876833	0.876833	18.8539
GOTERM_BP_FAT	GO:0043414~biopolymer methylation	3	1.97368	0.0187162	ENSBTAG00000020330, ENSBTAG00000021060, ENSBTAG00000000072	59	32	8785	13.9592	0.999829	0.986912	23.5705
GOTERM_BP_FAT	GO:0032259~methylation	3	1.97368	0.0258677	ENSBTAG00000020330, ENSBTAG00000021060, ENSBTAG00000000072	59	38	8785	11.7551	0.999994	0.981864	31.1243
GOTERM_BP_FAT	GO:0031167~rRNA methylation	2	1.31579	0.0325851	ENSBTAG00000021060, ENSBTAG00000000072	59	5	8785	59.5593	1	0.977661	37.5818
INTERPRO	IPR001300:Peptidase C2, calpain	2	1.31579	0.0370647	ENSBTAG00000012778, ENSBTAG00000003600	70	5	9171	52.4057	0.99939	0.99939	37.614
SMART	SM00720:calpain_III	2	1.31579	0.0416983	ENSBTAG00000012778, ENSBTAG00000003600	38	5	4364	45.9368	0.859038	0.859038	33.1405
SMART	SM00230:CysPc	2	1.31579	0.0416983	ENSBTAG00000012778, ENSBTAG00000003600	38	5	4364	45.9368	0.859038	0.859038	33.1405
PIR_SUPERFAMILY	PIRSF002051:histone H3	2	1.31579	0.0429662	ENSBTAG00000024561, ENSBTAG00000011508	35	5	3890	44.4571	0.82738	0.82738	33.0882
GOTERM_MF_FAT	GO:0008134~transcription factor binding	4	2.63158	0.0432577	ENSBTAG00000018423, ENSBTAG00000021061, ENSBTAG00000000072, ENSBTAG00000005082	58	127	9249	5.02254	0.999524	0.999524	41.7883
GOTERM_MF_FAT	GO:0005524~ATP binding	12	7.89474	0.0440654	ENSBTAG00000018423, ENSBTAG00000008151, ENSBTAG00000000056, ENSBTAG00000021880, ENSBTAG00000021061, ENSBTAG00000018420, ENSBTAG00000022777, ENSBTAG00000011399, ENSBTAG00000016799, ENSBTAG00000011798, ENSBTAG00000009552, ENSBTAG00000012397	58	1018	9249	1.87975	0.999589	0.979721	42.3868
INTERPRO	IPR000164:Histone H3	2	1.31579	0.0443135	ENSBTAG00000024561, ENSBTAG00000011508	70	6	9171	43.6714	0.999861	0.988226	43.2337
GOTERM_MF_FAT	GO:0032559~adenyl ribonucleotide binding	12	7.89474	0.0465123	ENSBTAG00000018423, ENSBTAG00000008151, ENSBTAG00000000056, ENSBTAG00000021880, ENSBTAG00000021061, ENSBTAG00000018420, ENSBTAG00000022777, ENSBTAG00000011399, ENSBTAG00000016799, ENSBTAG00000011798, ENSBTAG00000009552, ENSBTAG00000012397	58	1027	9249	1.86328	0.999736	0.935854	44.1655
SMART	SM00428:H3	2	1.31579	0.0498326	ENSBTAG00000024561, ENSBTAG00000011508	38	6	4364	38.2807	0.904763	0.691395	38.3162
GOTERM_CC_FAT	GO:0070013~intracellular organelle lumen	8	5.26316	0.0498533	ENSBTAG00000013483, ENSBTAG00000020810, ENSBTAG00000000837, ENSBTAG00000000072, ENSBTAG00000006369, ENSBTAG00000009310, ENSBTAG00000033252, ENSBTAG00000018360	42	579	6966	2.29164	0.997061	0.945792	44.0988
GOTERM_CC_FAT	GO:0043233~organelle lumen	8	5.26316	0.0502425	ENSBTAG00000013483, ENSBTAG00000020810, ENSBTAG00000000837, ENSBTAG00000000072, ENSBTAG00000006369, ENSBTAG00000009310, ENSBTAG00000033252, ENSBTAG00000018360	42	580	6966	2.28768	0.997196	0.858979	44.3587
GOTERM_BP_FAT	GO:0001510~RNA methylation	2	1.31579	0.0516329	ENSBTAG00000021060, ENSBTAG00000000072	59	8	8785	37.2246	1	0.992301	52.9628
GOTERM_BP_FAT	GO:0000154~rRNA modification	2	1.31579	0.0516329	ENSBTAG00000021060, ENSBTAG00000000072	59	8	8785	37.2246	1	0.992301	52.9628
GOTERM_BP_FAT	GO:0034660~ncRNA metabolic process	4	2.63158	0.0583693	ENSBTAG00000018420, ENSBTAG00000021060, ENSBTAG00000011399, ENSBTAG00000000072	59	134	8785	4.44473	1	0.989957	57.4993
GOTERM_BP_FAT	GO:0016337~cell-cell adhesion	4	2.63158	0.0594248	ENSBTAG00000019432, ENSBTAG00000024947, ENSBTAG00000005359, ENSBTAG00000002651	59	135	8785	4.4118	1	0.981996	58.172
GOTERM_CC_FAT	GO:0031974~membrane-enclosed lumen	8	5.26316	0.0601814	ENSBTAG00000013483, ENSBTAG00000020810, ENSBTAG00000000837, ENSBTAG00000000072, ENSBTAG00000006369, ENSBTAG00000009310, ENSBTAG00000033252, ENSBTAG00000018360	42	604	6966	2.19678	0.999155	0.829488	50.6327
GOTERM_BP_FAT	GO:0006730~one-carbon metabolic process	3	1.97368	0.0629615	ENSBTAG00000020330, ENSBTAG00000021060, ENSBTAG00000000072	59	62	8785	7.20476	1	0.976035	60.3548
GOTERM_MF_FAT	GO:0030554~adenyl nucleotide binding	12	7.89474	0.0638946	ENSBTAG00000018423, ENSBTAG00000008151, ENSBTAG00000000056, ENSBTAG00000021880, ENSBTAG00000021061, ENSBTAG00000018420, ENSBTAG00000022777, ENSBTAG00000011399, ENSBTAG00000016799, ENSBTAG00000011798, ENSBTAG00000009552, ENSBTAG00000012397	58	1083	9249	1.76693	0.999989	0.942483	55.4206
SP_PIR_KEYWORDS	citrullination	2	1.31579	0.0642546	ENSBTAG00000024561, ENSBTAG00000011508	55	9	7349	29.6929	0.999518	0.999518	53.0687
GOTERM_MF_FAT	GO:0001883~purine nucleoside binding	12	7.89474	0.0674034	ENSBTAG00000018423, ENSBTAG00000008151, ENSBTAG00000000056, ENSBTAG00000021880, ENSBTAG00000021061, ENSBTAG00000018420, ENSBTAG00000022777, ENSBTAG00000011399, ENSBTAG00000016799, ENSBTAG00000011798, ENSBTAG00000009552, ENSBTAG00000012397	58	1093	9249	1.75077	0.999994	0.910586	57.4227
GOTERM_CC_FAT	GO:0044452~nucleolar part	2	1.31579	0.068439	ENSBTAG00000013483, ENSBTAG00000033252	42	12	6966	27.6429	0.999691	0.801382	55.3469
GOTERM_MF_FAT	GO:0001882~nucleoside binding	12	7.89474	0.0695693	ENSBTAG00000018423, ENSBTAG00000008151, ENSBTAG00000000056, ENSBTAG00000021880, ENSBTAG00000021061, ENSBTAG00000018420, ENSBTAG00000022777, ENSBTAG00000011399, ENSBTAG00000016799, ENSBTAG00000011798, ENSBTAG00000009552, ENSBTAG00000012397	58	1099	9249	1.74121	0.999996	0.874958	58.617
SP_PIR_KEYWORDS	transit peptide	6	3.94737	0.0697324	ENSBTAG00000021880, ENSBTAG00000018420, ENSBTAG00000016277, ENSBTAG00000000072, ENSBTAG00000006369, ENSBTAG00000018360	55	302	7349	2.65467	0.999755	0.984334	56.1047
GOTERM_MF_FAT	GO:0004198~calcium-dependent cysteine-type endopeptidase activity	2	1.31579	0.0715391	ENSBTAG00000012778, ENSBTAG00000003600	58	12	9249	26.5776	0.999997	0.840302	59.6763
UP_SEQ_FEATURE	transit peptide:Mitochondrion	6	3.94737	0.0754133	ENSBTAG00000021880, ENSBTAG00000018420, ENSBTAG00000016277, ENSBTAG00000000072, ENSBTAG00000006369, ENSBTAG00000018360	44	299	5635	2.56993	0.999956	0.999956	59.7711
SP_PIR_KEYWORDS	growth factor	3	1.97368	0.075782	ENSBTAG00000005359, ENSBTAG00000017642, ENSBTAG00000017220	55	62	7349	6.4654	0.999884	0.951245	59.2486
GOTERM_MF_FAT	GO:0016646~oxidoreductase activity, acting on the CH-NH group of donors, NAD or NADP as acceptor	2	1.31579	0.0772685	ENSBTAG00000003804, ENSBTAG00000005835	58	13	9249	24.5332	0.999999	0.824307	62.6176
GOTERM_MF_FAT	GO:0003712~transcription cofactor activity	3	1.97368	0.0778351	ENSBTAG00000018423, ENSBTAG00000000072, ENSBTAG00000005082	58	75	9249	6.37862	0.999999	0.789359	62.8975
GOTERM_BP_FAT	GO:0003002~regionalization	3	1.97368	0.0816593	ENSBTAG00000008577, ENSBTAG00000013463, ENSBTAG00000013197	59	72	8785	6.2041	1	0.987022	70.2387
SP_PIR_KEYWORDS	phosphoprotein	21	13.8158	0.0830061	ENSBTAG00000005835, ENSBTAG00000011508, ENSBTAG00000012066, ENSBTAG00000018824, ENSBTAG00000006561, ENSBTAG00000009552, ENSBTAG00000012397, ENSBTAG00000009838, ENSBTAG00000000056, ENSBTAG00000002348, ENSBTAG00000012705, ENSBTAG00000001729, ENSBTAG00000019538, ENSBTAG00000024561, ENSBTAG00000011395, ENSBTAG00000035064, ENSBTAG00000019486, ENSBTAG00000032022, ENSBTAG00000000837, ENSBTAG00000013197,…	55	2029	7349	1.38294	0.999953	0.917199	62.7331
GOTERM_BP_FAT	GO:0006816~calcium ion transport	3	1.97368	0.0875676	ENSBTAG00000013197, ENSBTAG00000009552, ENSBTAG00000002313	59	75	8785	5.95593	1	0.985099	72.8499
KEGG_PATHWAY	bta05410:Hypertrophic cardiomyopathy (HCM)	3	1.97368	0.0916225	ENSBTAG00000005359, ENSBTAG00000038138, ENSBTAG00000003709	36	72	4940	5.71759	0.995398	0.995398	61.2826
GOTERM_MF_FAT	GO:0032553~ribonucleotide binding	13	8.55263	0.0972515	ENSBTAG00000018423, ENSBTAG00000008151, ENSBTAG00000021880, ENSBTAG00000018420, ENSBTAG00000021061, ENSBTAG00000011399, ENSBTAG00000016799, ENSBTAG00000009552, ENSBTAG00000012397, ENSBTAG00000000056, ENSBTAG00000022777, ENSBTAG00000011395, ENSBTAG00000011798	58	1304	9249	1.58976	1	0.829664	71.4029
GOTERM_MF_FAT	GO:0032555~purine ribonucleotide binding	13	8.55263	0.0972515	ENSBTAG00000018423, ENSBTAG00000008151, ENSBTAG00000021880, ENSBTAG00000018420, ENSBTAG00000021061, ENSBTAG00000011399, ENSBTAG00000016799, ENSBTAG00000009552, ENSBTAG00000012397, ENSBTAG00000000056, ENSBTAG00000022777, ENSBTAG00000011395, ENSBTAG00000011798	58	1304	9249	1.58976	1	0.829664	71.4029
KEGG_PATHWAY	bta05010:Alzheimer's disease	4	2.63158	0.0984615	ENSBTAG00000012778, ENSBTAG00000016799, ENSBTAG00000013197, ENSBTAG00000002313	36	157	4940	3.49611	0.996986	0.945102	64.0666
