# Supplementary material for: Detecting Loci under Recent Positive Selection in Dairy and Beef Cattle by Combining Different Genome-Wide Scan Methods
Source: PLoS One. 2013 May 16;8(5):e64280. doi: 10.1371/journal.pone.0064280 (PMC3655949; doi:10.1371/journal.pone.0064280)
Supplement: File S4 — Lists of genes potentially in linkage disequilibrium with putative SNP under selection in Angus, Brown Swiss, Gyr and Nellore. (ZIP) [file pone.0064280.s008.zip]

Archive with 4 entries (4 files):
- NEL.txt
- ANG.txt
- BSW.txt
- GYR.txt
