# Supplementary material for: Detecting Loci under Recent Positive Selection in Dairy and Beef Cattle by Combining Different Genome-Wide Scan Methods
Source: PLoS One. 2013 May 16;8(5):e64280. doi: 10.1371/journal.pone.0064280 (PMC3655949; doi:10.1371/journal.pone.0064280)
Supplement: File S4 — Lists of genes potentially in linkage disequilibrium with putative SNP under selection in Angus, Brown Swiss, Gyr and Nellore. (ZIP) [file pone.0064280.s008.zip › NEL.txt]

ENSBTAG00000000336
ENSBTAG00000001416
ENSBTAG00000008346
ENSBTAG00000010091
ENSBTAG00000013662
ENSBTAG00000015546
ENSBTAG00000018125
ENSBTAG00000019683
ENSBTAG00000036392
ENSBTAG00000038149
ENSBTAG00000040392
ENSBTAG00000044771
ENSBTAG00000047147
ENSBTAG00000047426
