# Supplementary material for: Detecting Loci under Recent Positive Selection in Dairy and Beef Cattle by Combining Different Genome-Wide Scan Methods
Source: PLoS One. 2013 May 16;8(5):e64280. doi: 10.1371/journal.pone.0064280 (PMC3655949; doi:10.1371/journal.pone.0064280)
Supplement: File S4 — Lists of genes potentially in linkage disequilibrium with putative SNP under selection in Angus, Brown Swiss, Gyr and Nellore. (ZIP) [file pone.0064280.s008.zip › ANG.txt]

ENSBTAG00000000149
ENSBTAG00000000309
ENSBTAG00000000335
ENSBTAG00000000653
ENSBTAG00000000660
ENSBTAG00000000900
ENSBTAG00000001099
ENSBTAG00000001393
ENSBTAG00000001449
ENSBTAG00000001450
ENSBTAG00000001822
ENSBTAG00000001873
ENSBTAG00000001959
ENSBTAG00000002026
ENSBTAG00000002028
ENSBTAG00000002377
ENSBTAG00000002631
ENSBTAG00000002680
ENSBTAG00000002826
ENSBTAG00000003040
ENSBTAG00000003128
ENSBTAG00000003137
ENSBTAG00000003245
ENSBTAG00000003255
ENSBTAG00000003396
ENSBTAG00000003506
ENSBTAG00000003508
ENSBTAG00000003598
ENSBTAG00000003928
ENSBTAG00000003987
ENSBTAG00000004039
ENSBTAG00000004129
ENSBTAG00000004136
ENSBTAG00000004208
ENSBTAG00000004211
ENSBTAG00000004383
ENSBTAG00000004449
ENSBTAG00000004541
ENSBTAG00000004799
ENSBTAG00000004832
ENSBTAG00000005247
ENSBTAG00000005285
ENSBTAG00000005441
ENSBTAG00000005495
ENSBTAG00000005726
ENSBTAG00000005732
ENSBTAG00000005733
ENSBTAG00000005784
ENSBTAG00000005805
ENSBTAG00000005938
ENSBTAG00000006167
ENSBTAG00000007024
ENSBTAG00000007470
ENSBTAG00000007960
ENSBTAG00000007994
ENSBTAG00000008306
ENSBTAG00000008537
ENSBTAG00000008538
ENSBTAG00000008539
ENSBTAG00000008737
ENSBTAG00000008832
ENSBTAG00000008937
ENSBTAG00000008962
ENSBTAG00000009165
ENSBTAG00000009192
ENSBTAG00000009209
ENSBTAG00000009269
ENSBTAG00000009447
ENSBTAG00000009516
ENSBTAG00000009948
ENSBTAG00000010112
ENSBTAG00000010161
ENSBTAG00000010175
ENSBTAG00000010414
ENSBTAG00000010871
ENSBTAG00000011111
ENSBTAG00000011200
ENSBTAG00000011882
ENSBTAG00000012239
ENSBTAG00000012253
ENSBTAG00000012261
ENSBTAG00000012265
ENSBTAG00000012305
ENSBTAG00000012684
ENSBTAG00000012722
ENSBTAG00000013226
ENSBTAG00000013334
ENSBTAG00000013759
ENSBTAG00000014113
ENSBTAG00000014225
ENSBTAG00000014358
ENSBTAG00000014482
ENSBTAG00000014603
ENSBTAG00000014652
ENSBTAG00000014725
ENSBTAG00000014728
ENSBTAG00000014729
ENSBTAG00000014730
ENSBTAG00000014731
ENSBTAG00000014733
ENSBTAG00000014734
ENSBTAG00000014764
ENSBTAG00000014857
ENSBTAG00000014907
ENSBTAG00000014908
ENSBTAG00000014931
ENSBTAG00000015032
ENSBTAG00000015034
ENSBTAG00000015041
ENSBTAG00000015042
ENSBTAG00000015171
ENSBTAG00000015220
ENSBTAG00000015303
ENSBTAG00000015312
ENSBTAG00000015326
ENSBTAG00000015348
ENSBTAG00000015358
ENSBTAG00000015361
ENSBTAG00000015439
ENSBTAG00000015749
ENSBTAG00000015800
ENSBTAG00000015804
ENSBTAG00000015807
ENSBTAG00000015875
ENSBTAG00000015878
ENSBTAG00000015879
ENSBTAG00000015969
ENSBTAG00000016043
ENSBTAG00000016260
ENSBTAG00000016279
ENSBTAG00000016295
ENSBTAG00000016307
ENSBTAG00000016595
ENSBTAG00000016596
ENSBTAG00000016694
ENSBTAG00000016696
ENSBTAG00000016723
ENSBTAG00000017064
ENSBTAG00000017072
ENSBTAG00000017434
ENSBTAG00000017584
ENSBTAG00000017594
ENSBTAG00000017595
ENSBTAG00000017725
ENSBTAG00000018324
ENSBTAG00000018445
ENSBTAG00000018451
ENSBTAG00000018737
ENSBTAG00000018739
ENSBTAG00000018756
ENSBTAG00000018845
ENSBTAG00000018847
ENSBTAG00000018883
ENSBTAG00000018940
ENSBTAG00000019133
ENSBTAG00000019200
ENSBTAG00000019265
ENSBTAG00000019342
ENSBTAG00000019777
ENSBTAG00000019780
ENSBTAG00000019782
ENSBTAG00000019783
ENSBTAG00000019788
ENSBTAG00000020173
ENSBTAG00000020180
ENSBTAG00000020214
ENSBTAG00000020484
ENSBTAG00000020616
ENSBTAG00000020672
ENSBTAG00000020699
ENSBTAG00000020798
ENSBTAG00000020844
ENSBTAG00000020856
ENSBTAG00000020914
ENSBTAG00000020958
ENSBTAG00000021023
ENSBTAG00000021046
ENSBTAG00000021235
ENSBTAG00000021480
ENSBTAG00000021714
ENSBTAG00000021715
ENSBTAG00000021751
ENSBTAG00000021759
ENSBTAG00000021761
ENSBTAG00000021766
ENSBTAG00000021775
ENSBTAG00000021900
ENSBTAG00000021911
ENSBTAG00000021991
ENSBTAG00000021992
ENSBTAG00000024088
ENSBTAG00000024095
ENSBTAG00000024096
ENSBTAG00000024097
ENSBTAG00000024269
ENSBTAG00000024726
ENSBTAG00000025200
ENSBTAG00000025212
ENSBTAG00000025293
ENSBTAG00000025756
ENSBTAG00000025760
ENSBTAG00000025792
ENSBTAG00000026181
ENSBTAG00000027321
ENSBTAG00000027936
ENSBTAG00000028358
ENSBTAG00000028898
ENSBTAG00000029945
ENSBTAG00000030090
ENSBTAG00000030227
ENSBTAG00000030239
ENSBTAG00000030301
ENSBTAG00000030325
ENSBTAG00000030369
ENSBTAG00000030553
ENSBTAG00000030584
ENSBTAG00000030589
ENSBTAG00000030953
ENSBTAG00000031188
ENSBTAG00000032166
ENSBTAG00000034246
ENSBTAG00000034295
ENSBTAG00000034385
ENSBTAG00000035147
ENSBTAG00000037108
ENSBTAG00000037580
ENSBTAG00000037811
ENSBTAG00000038043
ENSBTAG00000038292
ENSBTAG00000038617
ENSBTAG00000038623
ENSBTAG00000039021
ENSBTAG00000039199
ENSBTAG00000039369
ENSBTAG00000039797
ENSBTAG00000039805
ENSBTAG00000040109
ENSBTAG00000040248
ENSBTAG00000040282
ENSBTAG00000042087
ENSBTAG00000042322
ENSBTAG00000042334
ENSBTAG00000042357
ENSBTAG00000042434
ENSBTAG00000042520
ENSBTAG00000042521
ENSBTAG00000042575
ENSBTAG00000042629
ENSBTAG00000042652
ENSBTAG00000042678
ENSBTAG00000042697
ENSBTAG00000042700
ENSBTAG00000042744
ENSBTAG00000043026
ENSBTAG00000043079
ENSBTAG00000043109
ENSBTAG00000043116
ENSBTAG00000043412
ENSBTAG00000043428
ENSBTAG00000043517
ENSBTAG00000043708
ENSBTAG00000043943
ENSBTAG00000043962
ENSBTAG00000044176
ENSBTAG00000044298
ENSBTAG00000044530
ENSBTAG00000044631
ENSBTAG00000044680
ENSBTAG00000044690
ENSBTAG00000044815
ENSBTAG00000044853
ENSBTAG00000044861
ENSBTAG00000045054
ENSBTAG00000045187
ENSBTAG00000045402
ENSBTAG00000045460
ENSBTAG00000045539
ENSBTAG00000045562
ENSBTAG00000045671
ENSBTAG00000046077
ENSBTAG00000046190
ENSBTAG00000046211
ENSBTAG00000046341
ENSBTAG00000046353
ENSBTAG00000046430
ENSBTAG00000046586
ENSBTAG00000046646
ENSBTAG00000046673
ENSBTAG00000046717
ENSBTAG00000046785
ENSBTAG00000046877
ENSBTAG00000047103
ENSBTAG00000047263
ENSBTAG00000047302
ENSBTAG00000047346
ENSBTAG00000047381
ENSBTAG00000047435
ENSBTAG00000047750
ENSBTAG00000047838
ENSBTAG00000047852
ENSBTAG00000047894
ENSBTAG00000047999
ENSBTAG00000048055
ENSBTAG00000048081
ENSBTAG00000048111
ENSBTAG00000048170
ENSBTAG00000048212
ENSBTAG00000048262
ENSBTAG00000048275
