# Supplementary material for: Detecting Loci under Recent Positive Selection in Dairy and Beef Cattle by Combining Different Genome-Wide Scan Methods
Source: PLoS One. 2013 May 16;8(5):e64280. doi: 10.1371/journal.pone.0064280 (PMC3655949; doi:10.1371/journal.pone.0064280)
Supplement: File S4 — Lists of genes potentially in linkage disequilibrium with putative SNP under selection in Angus, Brown Swiss, Gyr and Nellore. (ZIP) [file pone.0064280.s008.zip › BSW.txt]

ENSBTAG00000000056
ENSBTAG00000000072
ENSBTAG00000000140
ENSBTAG00000000393
ENSBTAG00000000477
ENSBTAG00000000511
ENSBTAG00000000837
ENSBTAG00000001126
ENSBTAG00000001574
ENSBTAG00000001729
ENSBTAG00000002139
ENSBTAG00000002313
ENSBTAG00000002348
ENSBTAG00000002651
ENSBTAG00000002854
ENSBTAG00000002855
ENSBTAG00000002888
ENSBTAG00000002928
ENSBTAG00000002978
ENSBTAG00000003500
ENSBTAG00000003531
ENSBTAG00000003600
ENSBTAG00000003709
ENSBTAG00000003804
ENSBTAG00000004249
ENSBTAG00000004353
ENSBTAG00000004532
ENSBTAG00000004723
ENSBTAG00000004770
ENSBTAG00000004793
ENSBTAG00000004999
ENSBTAG00000005082
ENSBTAG00000005359
ENSBTAG00000005453
ENSBTAG00000005835
ENSBTAG00000006188
ENSBTAG00000006369
ENSBTAG00000006372
ENSBTAG00000006403
ENSBTAG00000006561
ENSBTAG00000006704
ENSBTAG00000006718
ENSBTAG00000006734
ENSBTAG00000006985
ENSBTAG00000007409
ENSBTAG00000007593
ENSBTAG00000007595
ENSBTAG00000007816
ENSBTAG00000008151
ENSBTAG00000008154
ENSBTAG00000008155
ENSBTAG00000008428
ENSBTAG00000008449
ENSBTAG00000008453
ENSBTAG00000008479
ENSBTAG00000008577
ENSBTAG00000008887
ENSBTAG00000009310
ENSBTAG00000009552
ENSBTAG00000009838
ENSBTAG00000009885
ENSBTAG00000010153
ENSBTAG00000010346
ENSBTAG00000010392
ENSBTAG00000010460
ENSBTAG00000010716
ENSBTAG00000011395
ENSBTAG00000011399
ENSBTAG00000011508
ENSBTAG00000011785
ENSBTAG00000011798
ENSBTAG00000011834
ENSBTAG00000012066
ENSBTAG00000012225
ENSBTAG00000012397
ENSBTAG00000012448
ENSBTAG00000012705
ENSBTAG00000012715
ENSBTAG00000012778
ENSBTAG00000012781
ENSBTAG00000012787
ENSBTAG00000013128
ENSBTAG00000013197
ENSBTAG00000013463
ENSBTAG00000013483
ENSBTAG00000013515
ENSBTAG00000013949
ENSBTAG00000014002
ENSBTAG00000014598
ENSBTAG00000014765
ENSBTAG00000015534
ENSBTAG00000015919
ENSBTAG00000016185
ENSBTAG00000016277
ENSBTAG00000016290
ENSBTAG00000016613
ENSBTAG00000016795
ENSBTAG00000016799
ENSBTAG00000017220
ENSBTAG00000017561
ENSBTAG00000017642
ENSBTAG00000018360
ENSBTAG00000018420
ENSBTAG00000018423
ENSBTAG00000018531
ENSBTAG00000018824
ENSBTAG00000019339
ENSBTAG00000019432
ENSBTAG00000019471
ENSBTAG00000019486
ENSBTAG00000019538
ENSBTAG00000019853
ENSBTAG00000020330
ENSBTAG00000020810
ENSBTAG00000020989
ENSBTAG00000021058
ENSBTAG00000021060
ENSBTAG00000021061
ENSBTAG00000021062
ENSBTAG00000021109
ENSBTAG00000021880
ENSBTAG00000022777
ENSBTAG00000022942
ENSBTAG00000024043
ENSBTAG00000024555
ENSBTAG00000024560
ENSBTAG00000024561
ENSBTAG00000024947
ENSBTAG00000024950
ENSBTAG00000025220
ENSBTAG00000029303
ENSBTAG00000030575
ENSBTAG00000030622
ENSBTAG00000032022
ENSBTAG00000032183
ENSBTAG00000033180
ENSBTAG00000033252
ENSBTAG00000033267
ENSBTAG00000033322
ENSBTAG00000035064
ENSBTAG00000036628
ENSBTAG00000037896
ENSBTAG00000038138
ENSBTAG00000042195
ENSBTAG00000042363
ENSBTAG00000042398
ENSBTAG00000042448
ENSBTAG00000042566
ENSBTAG00000042741
ENSBTAG00000043288
ENSBTAG00000043370
ENSBTAG00000043691
ENSBTAG00000043903
ENSBTAG00000044068
ENSBTAG00000044081
ENSBTAG00000044171
ENSBTAG00000044204
ENSBTAG00000044227
ENSBTAG00000044269
ENSBTAG00000044740
ENSBTAG00000044816
ENSBTAG00000044874
ENSBTAG00000044931
ENSBTAG00000045137
ENSBTAG00000045161
ENSBTAG00000045389
ENSBTAG00000045417
ENSBTAG00000045713
ENSBTAG00000045764
ENSBTAG00000045885
ENSBTAG00000046655
ENSBTAG00000047233
ENSBTAG00000047255
ENSBTAG00000047287
ENSBTAG00000047824
ENSBTAG00000047866
ENSBTAG00000047875
